# Supplementary material for: Mapping the Flammability Space of Sustainable Refrigerant Mixtures through an Artificial Neural Network Based on Molecular Descriptors
Source: ACS Sustain Chem Eng. 2024 Jul 23;12(31):11561–77. doi: 10.1021/acssuschemeng.4c01961 (PMC11304399; doi:10.1021/acssuschemeng.4c01961)
Supplement: Supplementary file 2 — sc4c01961_si_002.zip [file sc4c01961_si_002.zip]

Archive with 1 entries (1 files):
- Developed ANN for NFI Predictions.xlsx
