# Supplementary material for: Mapping the Flammability Space of Sustainable Refrigerant Mixtures through an Artificial Neural Network Based on Molecular Descriptors
Source: ACS Sustain Chem Eng. 2024 Jul 23;12(31):11561–77. doi: 10.1021/acssuschemeng.4c01961 (PMC11304399; doi:10.1021/acssuschemeng.4c01961)
Supplement: Supplementary file 2 — sc4c01961_si_002.zip [file sc4c01961_si_002.zip › Developed ANN for NFI Predictions.xlsx]

## Sheet: Inputs_Response
						DO NOT CHANGE
	# Compounds	4				i1	i2	i3	i4		sigma	-0.03	-0.029	-0.028	-0.027	-0.026	-0.025	-0.024	-0.023	-0.022	-0.021	-0.02	-0.019	-0.018	-0.017	-0.016	-0.015	-0.014	-0.013	-0.012	-0.011	-0.01	-0.009	-0.008	-0.007	-0.006	-0.005	-0.004	-0.003	-0.002	-0.001	0	0.001	0.002	0.003	0.004	0.005	0.006	0.007
						R41	R41	R41	R41		1	0	0	0	0	0	0	0	0	0	0	0	0	0	0	0	0	0	0.563	2.76	5.139	4.749	2.757	1.93	1.989	2.047	1.927	1.534	1.456	2.035	2.86	4.035	7.7	14.957	18.533	13.273	7.249	5.005	2.842
		Select	x			R32	R32	R32	R32		2	0	0	0	0	0	0	0	0	0	0	0	0	0	0.023	0.18	1.164	2.907	3.066	1.482	0.737	0.931	1.03	1.03	0.882	0.782	1.043	1.799	2.394	2.62	3.849	8.407	18.077	25.21	20.946	10.751	3.319	0.434	0
	Compound 1	R134a	0.3			R23	R23	R23	R23		3	0	0	0	0	0	0	0	0	0	0	0	0	0	0	0	0	0	0.05	0.536	1.86	3.131	3.057	2.318	1.863	1.438	1.583	3.109	5.092	6.23	7.319	9.94	14.405	20.112	20.509	11.721	3.25	0.451	0
	Compound 2	R125	0.3			R161	R161	R161	R161		4	0	0	0	0	0	0	0	0	0	0	0	0	0	0	0	0	0.29	1.74	3.358	3.178	2.392	2.163	1.845	1.441	1.538	2.262	2.862	3.463	4.827	6.361	7.384	9.376	14.202	20.18	19.088	9.056	1.435	0
	Compound 3	R1234yf	0.2			R152a	R152a	R152a	R152a
	Compound 4	R1234ze(E)	0.2			R134a	R134a	R134a	R134a		1	0	0	0	0	0	0	0	0	0	0	0	0	0	0	0	0	0	0.563	2.76	5.139	4.749	2.757	1.93	1.989	2.047	1.927	1.534	1.456	2.035	2.86	4.035	7.7	14.957	18.533	13.273	7.249	5.005	2.842
						R125	R125	R125	R125		2	0	0	0	0	0	0	0	0	0	0	0	0	0	0.023	0.18	1.164	2.907	3.066	1.482	0.737	0.931	1.03	1.03	0.882	0.782	1.043	1.799	2.394	2.62	3.849	8.407	18.077	25.21	20.946	10.751	3.319	0.434	0
	Response (NFI)	-8.91113	1			R245fa	R245fa	R245fa	R245fa		3	0	0	0	0	0	0	0	0	0	0	0	0	0	0	0	0	0	0.05	0.536	1.86	3.131	3.057	2.318	1.863	1.438	1.583	3.109	5.092	6.23	7.319	9.94	14.405	20.112	20.509	11.721	3.25	0.451	0
						R236fa	R236fa	R236fa	R236fa		4	0	0	0	0	0	0	0	0	0	0	0	0	0	0	0	0	0.29	1.74	3.358	3.178	2.392	2.163	1.845	1.441	1.538	2.262	2.862	3.463	4.827	6.361	7.384	9.376	14.202	20.18	19.088	9.056	1.435	0
						R227ea	R227ea	R227ea	R227ea
						R1123	R1123	R1123	R1123		1	0	0	0	0	0	0	0	0	0	0	0	0	0	0	0	0	0	0.563	2.76	5.139	4.749	2.757	1.93	1.989	2.047	1.927	1.534	1.456	2.035	2.86	4.035	7.7	14.957	18.533	13.273	7.249	5.005	2.842
						R1243zf	R1243zf	R1243zf	R1243zf		2	0	0	0	0	0	0	0	0	0	0	0	0	0	0.023	0.18	1.164	2.907	3.066	1.482	0.737	0.931	1.03	1.03	0.882	0.782	1.043	1.799	2.394	2.62	3.849	8.407	18.077	25.21	20.946	10.751	3.319	0.434	0
						R1234yf	R1234yf	R1234yf	R1234yf		3	0	0	0	0	0	0	0	0	0	0	0	0	0	0	0	0	0	0.05	0.536	1.86	3.131	3.057	2.318	1.863	1.438	1.583	3.109	5.092	6.23	7.319	9.94	14.405	20.112	20.509	11.721	3.25	0.451	0
						R1234ze(E)	R1234ze(E)	R1234ze(E)	R1234ze(E)		4	0	0	0	0	0	0	0	0	0	0	0	0	0	0	0	0	0.29	1.74	3.358	3.178	2.392	2.163	1.845	1.441	1.538	2.262	2.862	3.463	4.827	6.361	7.384	9.376	14.202	20.18	19.088	9.056	1.435	0
						R1225ye(Z)	R1225ye(Z)	R1225ye(Z)	R1225ye(Z)
						R1336mzz(Z)	R1336mzz(Z)	R1336mzz(Z)	R1336mzz(Z)		S	0	0	0	0	0	0	0	0	0	0	0	0	0	0.0069	0.054	0.3492	0.9301	1.4467	2.0514	2.7704	2.8086	2.1801	1.7206	1.5221	1.4439	1.66	2.1941	2.866	3.6079	4.7487	7.1974	12.4893	18.9129	19.9815	13.369	5.6316	2.0089	0.8526
						R1132(E)	R1132(E)	R1132(E)	R1132(E)
						R1132a	R1132a	R1132a	R1132a		S	0	0	0	0	0	0	0	0	0	0	0	0	0	0.0069	0.054	0.3492	0.9301	1.4467	2.0514	2.7704	2.8086	2.1801	1.7206	1.5221	1.4439	1.66	2.1941	2.866	3.6079	4.7487	7.1974	12.4893	18.9129	19.9815	13.369	5.6316	2.0089	0.8526
						R1234ze(Z)	R1234ze(Z)	R1234ze(Z)	R1234ze(Z)
						R1233zd(E)	R1233zd(E)	R1233zd(E)	R1233zd(E)
						R1224yd(Z)	R1224yd(Z)	R1224yd(Z)	R1224yd(Z)
						R7200	R7200	R7200	R7200
						R50	R50	R50	R50
						R170	R170	R170	R170
						R290	R290	R290	R290
						R600	R600	R600	R600
						R600a	R600a	R600a	R600a
						R601	R601	R601	R601
						R601a	R601a	R601a	R601a
						R1150	R1150	R1150	R1150
						R1270	R1270	R1270	R1270
						1-butene	1-butene	1-butene	1-butene
						R744	R744	R744	R744
						R13I1	R13I1	R13I1	R13I1
						RE170	RE170	RE170	RE170
						R1345fz	R1345fz	R1345fz	R1345fz
						R1336yf	R1336yf	R1336yf	R1336yf
						R1336mzz(E)	R1336mzz(E)	R1336mzz(E)	R1336mzz(E)
						R1224yd(E)	R1224yd(E)	R1224yd(E)	R1224yd(E)
						R1130(E)	R1130(E)	R1130(E)	R1130(E)
[truncated: 25 more columns]

## Sheet: Sigma Profiles
		sigma	-0.03	-0.029	-0.028	-0.027	-0.026	-0.025	-0.024	-0.023	-0.022	-0.021	-0.02	-0.019	-0.018	-0.017	-0.016	-0.015	-0.014	-0.013	-0.012	-0.011	-0.01	-0.009	-0.008	-0.007	-0.006	-0.005	-0.004	-0.003	-0.002	-0.001	0	0.001	0.002	0.003	0.004	0.005	0.006	0.007	0.008	0.009	0.01	0.011	0.012	0.013	0.014	0.015	0.016
	HFCs	R41	0	0	0	0	0	0	0	0	0	0	0	0	0	0	0	0	0	0	0	0	0	0.044	1.715	5.665	7.562	6.26	4.976	4.25	4.086	3.582	2.305	1.332	0.721	0.518	1.001	1.544	1.987	3.604	5.724	5.312	2.401	0.368	0	0	0	0	0
		R32	0	0	0	0	0	0	0	0	0	0	0	0	0	0	0	0	0	0	0	1.678	5.346	6.152	3.788	3.094	3.155	2.327	1.845	1.295	0.602	0.582	1.435	1.845	1.24	2.048	5.267	9.651	11.732	7.905	2.167	0	0	0	0	0	0	0	0
		R23	0	0	0	0	0	0	0	0	0	0	0	0	0	0	0	0.238	1.956	3.549	2.479	1.241	1.16	1.275	1.491	1.343	0.9	0.528	0.792	1.636	1.763	1.149	1.803	5.367	10.487	15.728	16.011	8.074	1.287	0	0	0	0	0	0	0	0	0	0
		R161	0	0	0	0	0	0	0	0	0	0	0	0	0	0	0	0	0	0	0	0	0	0	0.39	3.213	7.892	9.942	8.843	7.408	6.395	4.866	4.081	4.707	3.665	1.542	1.081	1.394	1.899	3.078	4.7	5.547	3.798	1.047	0	0	0	0	0
		R152a	0	0	0	0	0	0	0	0	0	0	0	0	0	0	0	0	0	0	0	0.275	1.922	3.71	4.881	6.455	6.629	5.409	4.4	3.473	3.038	3.88	4.212	3.045	1.934	1.814	3.705	7.398	11.045	10.332	4.595	0.571	0	0	0	0	0	0	0
		R134a	0	0	0	0	0	0	0	0	0	0	0	0	0	0	0	0	0	0.563	2.76	5.139	4.749	2.757	1.93	1.989	2.047	1.927	1.534	1.456	2.035	2.86	4.035	7.7	14.957	18.533	13.273	7.249	5.005	2.842	0.689	0	0	0	0	0	0	0	0
		R125	0	0	0	0	0	0	0	0	0	0	0	0	0	0.023	0.18	1.164	2.907	3.066	1.482	0.737	0.931	1.03	1.03	0.882	0.782	1.043	1.799	2.394	2.62	3.849	8.407	18.077	25.21	20.946	10.751	3.319	0.434	0	0	0	0	0	0	0	0	0	0
		R245fa	0	0	0	0	0	0	0	0	0	0	0	0	0	0	0	0	0.083	1.345	4.605	6.767	5.673	3.716	2.202	1.505	1.882	2.059	1.778	2.095	2.743	3.568	4.832	7.59	13.491	19.169	19.231	14.554	8.397	2.598	0.048	0	0	0	0	0	0	0	0
		R236fa	0	0	0	0	0	0	0	0	0	0	0	0	0	0	0	0.099	1.437	3.975	4.838	3.289	1.576	1.15	1.485	1.332	0.928	0.965	2.263	3.721	3.327	3.589	6.285	13.335	26.995	32.241	18.271	3.707	0	0	0	0	0	0	0	0	0	0	0
		R227ea	0	0	0	0	0	0	0	0	0	0	0	0	0	0.267	1.571	2.879	2.276	0.923	0.455	0.585	0.645	0.564	0.757	1.17	1.778	2.282	2.391	2.501	3.55	6.354	13.915	29.038	36.08	22.906	7.245	1.386	0.192	0	0	0	0	0	0	0	0	0	0
	HFOs	R1123	0	0	0	0	0	0	0	0	0	0	0	0	0	0	0	0	0.068	0.709	1.874	2.217	1.516	0.944	0.866	1.23	1.932	2.798	3.652	4.421	5.221	5.754	6.856	9.124	12.79	14.467	10.584	5.646	2.376	0.424	0	0	0	0	0	0	0	0	0
		R1243zf	0	0	0	0	0	0	0	0	0	0	0	0	0	0	0	0	0	0.007	0.261	1.147	2.5	4.13	5.038	4.149	2.91	2.21	2.199	3.113	4.028	5.036	6.559	9.152	13.451	18.415	17.294	7.991	1.11	0	0	0	0	0	0	0	0	0	0
		R1234yf	0	0	0	0	0	0	0	0	0	0	0	0	0	0	0	0	0	0.05	0.536	1.86	3.131	3.057	2.318	1.863	1.438	1.583	3.109	5.092	6.23	7.319	9.94	14.405	20.112	20.509	11.721	3.25	0.451	0	0	0	0	0	0	0	0	0	0
		R1234ze(E)	0	0	0	0	0	0	0	0	0	0	0	0	0	0	0	0	0.29	1.74	3.358	3.178	2.392	2.163	1.845	1.441	1.538	2.262	2.862	3.463	4.827	6.361	7.384	9.376	14.202	20.18	19.088	9.056	1.435	0	0	0	0	0	0	0	0	0	0
		R1225ye(Z)	0	0	0	0	0	0	0	0	0	0	0	0	0	0	0	0.229	1.124	1.776	1.481	1.27	1.076	0.656	0.785	1.388	2.088	3.87	5.922	6.013	5.474	5.574	8.235	15.771	24.13	23.599	12.269	2.501	0.064	0	0	0	0	0	0	0	0	0	0
		R1336mzz(Z)	0	0	0	0	0	0	0	0	0	0	0	0	0	0	0	0	0.197	1.762	4.235	4.577	2.971	1.759	1.159	1.343	2.492	3.241	3.098	3.07	4.203	6.938	9.05	13.385	25.524	31.715	19.318	4.46	0	0	0	0	0	0	0	0	0	0	0
		R1132(E)	0	0	0	0	0	0	0	0	0	0	0	0	0	0	0	0	0	0.127	1.496	3.743	4.145	2.93	2.163	1.719	1.233	1.393	2.233	3.087	3.505	3.701	5.077	6.943	6.795	6.672	9.556	11.649	8.039	2.278	0	0	0	0	0	0	0	0	0
		R1132a	0	0	0	0	0	0	0	0	0	0	0	0	0	0	0	0	0	0	0.061	0.533	1.77	3.018	3.177	2.738	2.571	2.469	2.416	3.004	4.13	5.419	6.256	6.882	9.947	14.048	12.323	5.592	1.335	0.283	0	0	0	0	0	0	0	0	0
		R1234ze(Z)	0	0	0	0	0	0	0	0	0	0	0	0	0	0	0	0	0.004	1.058	3.486	4.466	3.248	2.283	1.874	1.533	1.86	2.574	2.905	2.832	3.649	5.223	5.619	7.373	13.951	22.234	21.174	9.335	1.142	0	0	0	0	0	0	0	0	0	0
	HCFOs	R1233zd(E)	0	0	0	0	0	0	0	0	0	0	0	0	0	0	0	0	0.37	1.758	3.15	3.002	2.335	1.945	1.383	1.022	1.131	2.177	3.503	4.404	6.756	9.583	10.174	12.071	17.867	22.621	18.334	6.856	0.437	0	0	0	0	0	0	0	0	0	0
		R1224yd(Z)	0	0	0	0	0	0	0	0	0	0	0	0	0	0	0.004	0.206	0.862	1.446	1.476	1.249	0.882	0.627	0.586	0.915	2.195	4.213	5.699	7.04	8.962	9.121	10.212	18.003	26.657	23.745	10.979	1.951	0.003	0	0	0	0	0	0	0	0	0	0
	HFE	R7200	0	0	0	0	0	0	0	0	0	0	0	0	0	0	0	0	0	0	0	0.016	0.218	1.499	3.689	5.735	7.832	9.367	9.101	7.961	8.503	13.238	24.83	38.317	38.177	24.368	11.73	4.198	1.062	0.632	0.217	0.077	0.072	0.022	0	0	0	0	0
	HCs	R50	0	0	0	0	0	0	0	0	0	0	0	0	0	0	0	0	0	0	0	0	0	0	0	0.013	0.773	2.852	5.288	6.295	5.636	4.594	3.577	3.514	6.823	9.547	5.854	1.135	0	0	0	0	0	0	0	0	0	0	0
		R170	0	0	0	0	0	0	0	0	0	0	0	0	0	0	0	0	0	0	0	0	0	0	0	0	0.032	1.398	5.084	9.44	11.131	8.915	6.732	7.347	9.833	10.291	5.78	1.201	0	0	0	0	0	0	0	0	0	0	0
		R290	0	0	0	0	0	0	0	0	0	0	0	0	0	0	0	0	0	0	0	0	0	0	0	0	0.04	1.258	5.452	11.225	14.537	13.355	10.237	9.495	11.465	11.702	7.049	1.744	0	0	0	0	0	0	0	0	0	0	0
		R600	0	0	0	0	0	0	0	0	0	0	0	0	0	0	0	0	0	0	0	0	0	0	0	0	0.045	1.367	6.134	12.968	17.312	16.383	12.615	11.64	13.714	13.413	8	2.049	0	0	0	0	0	0	0	0	0	0	0
		R600a	0	0	0	0	0	0	0	0	0	0	0	0	0	0	0	0	0	0	0	0	0	0	0	0	0.079	1.716	6.558	12.894	17.201	16.789	13.022	10.412	11.43	13.285	9.562	2.757	0	0	0	0	0	0	0	0	0	0	0
		R601	0	0	0	0	0	0	0	0	0	0	0	0	0	0	0	0	0	0	0	0	0	0	0	0	0.041	1.293	6.529	14.725	20.484	20.242	16.014	14.284	15.59	14.583	9.038	2.57	0	0	0	0	0	0	0	0	0	0	0
		R601a	0	0	0	0	0	0	0	0	0	0	0	0	0	0	0	0	0	0	0	0	0	0	0	0	0.072	1.818	7.165	14.667	19.982	19.429	15.169	12.783	14.226	15.281	10.125	2.779	0.016	0	0	0	0	0	0	0	0	0	0
	HOs	R1150	0	0	0	0	0	0	0	0	0	0	0	0	0	0	0	0	0	0	0	0	0	0	0.753	3.107	6.096	7.192	5.708	4.052	3.703	4.161	4.502	4.451	5.109	5.043	3.591	3.505	3.599	2.798	2.463	1.827	0.695	0.082	0	0	0	0	0
		R1270	0	0	0	0	0	0	0	0	0	0	0	0	0	0	0	0	0	0	0	0	0	0	0.126	1.22	4.487	8.504	10.237	9.109	7.038	5.9	6.049	7.256	7.616	5.882	4.12	3.332	2.998	2.831	2.422	1.949	1.327	0.488	0.051	0	0	0	0
		1-butene	0	0	0	0	0	0	0	0	0	0	0	0	0	0	0	0	0	0	0	0	0	0	0.104	0.966	3.193	7.488	11.909	13.084	11.49	9.202	8.246	8.692	9.456	8.608	5.297	2.97	2.954	3.264	2.739	1.879	1.074	0.321	0.01	0	0	0	0
	Others	R744	0	0	0	0	0	0	0	0	0	0	0	0	0	0	0	0	0	0	0	0	0.106	2.867	6.688	6.312	3.544	2.424	2.524	1.304	1.055	2.339	1.645	1.09	3.279	4.396	2.769	6.32	10.834	6.068	0.675	0	0	0	0	0	0	0	0
		R13I1	0	0	0	0	0	0	0	0	0	0	0	0	0	0	0	0	0	0.033	0.205	0.533	1.493	2.193	1.473	1.145	2.154	3.678	3.689	2.542	3.517	8.825	16.457	22.459	23.329	14.833	4.31	0.387	0	0	0	0	0	0	0	0	0	0	0
		RE170	0	0	0	0	0	0	0	0	0	0	0	0	0	0	0	0	0	0	0	0	0	0	0.091	1.138	4.113	8.859	12.647	12.315	9.924	8.348	7.053	5.293	3.113	1.585	1.163	0.968	0.96	1.118	0.726	0.413	0.546	0.836	1.199	1.148	1.135	1.426	1.605
		R1345fz	0	0	0	0	0	0	0	0	0	0	0	0	0	0	0	0	0	0	0.216	0.91	2.231	4.255	5.382	4.399	2.99	2.24	2.948	4.575	5.145	6.474	12.027	21.123	27.03	23.325	12.683	3.88	0.53	0	0	0	0	0	0	0	0	0	0
		R1336yf	0	0	0	0	0	0	0	0	0	0	0	0	0	0	0	0	0	0.057	0.532	1.956	3.333	3.217	2.47	2.047	1.893	2.409	3.712	5.156	6.604	9.423	16.214	26.5	29.687	20.453	9.326	2.921	0.368	0	0	0	0	0	0	0	0	0	0
		R1336mzz(E)	0	0	0	0	0	0	0	0	0	0	0	0	0	0	0	0.37	1.611	2.823	2.611	2.027	1.996	1.447	0.765	0.675	1.245	2.918	4.865	6.465	7.314	7.708	9.636	16.171	27.719	30.292	16.522	3.388	0	0	0	0	0	0	0	0	0	0	0
		R1224yd(E)	0	0	0	0	0	0	0	0	0	0	0	0	0	0	0	0.012	0.508	1.604	2.033	1.595	1.249	1.042	1.086	1.584	2.713	3.701	3.921	5.404	8.247	8.979	9.847	15.83	24.389	24.885	13.091	2.449	0	0	0	0	0	0	0	0	0	0	0
		R1130(E)	0	0	0	0	0	0	0	0	0	0	0	0	0	0	0	0	0	0.523	2.181	3.599	3.321	2.398	1.695	1.302	1.371	1.86	3.457	4.575	4.522	7.218	10.931	10.085	9.864	14.227	15.799	10.783	3.521	0.093	0	0	0	0	0	0	0	0	0
		1
		2
		3
		4
[truncated: 24 more columns]

## Sheet: HL1
	I		wi	H1	H2	H3	H4	H5	H6	H7	H8	H9	H10	H11	H12	H13	H14		1e-20	min	max	mean	desvest		IN1	IN2		wi·Ij		wi·Ij+b1	tansig
	0		S1																S1	0	1e-20	1e-20	1e-20		-1	-1		-0.858019	-0.858019	-0.722769	-0.618621	-0.618621	-0.618621
	0		S2	0	0	0	0	0	0	0	0	0	0	0	0	0	0		S2	0	1e-20	1e-20	1e-20		-1	-1		2.51251	2.51251	0.292959	0.284856	0.284856	0.284856
	0		S3	0	0	0	0	0	0	0	0	0	0	0	0	0	0		S3	0	1e-20	1e-20	1e-20		-1	-1		0.818511	0.818511	0.698479	0.603401	0.603401	0.603401
	0		S4	0	0	0	0	0	0	0	0	0	0	0	0	0	0		S4	0	1e-20	1e-20	1e-20		-1	-1		-0.266766	-0.266766	-3.49376	-0.998155	-0.998155	-0.998155
	0		S5	0	0	0	0	0	0	0	0	0	0	0	0	0	0		S5	0	1e-20	1e-20	1e-20		-1	-1		3.74521	3.74521	5.17261	0.999936	0.999936	0.999936
	0		S6	0	0	0	0	0	0	0	0	0	0	0	0	0	0		S6	0	1e-20	1e-20	1e-20		-1	-1		-0.587388	-0.587388	1.05616	0.784189	0.784189	0.784189
	0		S7	0	0	0	0	0	0	0	0	0	0	0	0	0	0		S7	0	1e-20	1e-20	1e-20		-1	-1		0.767483	0.767483	1.3605	0.876509	0.876509	0.876509
	0		S8	0	0	0	0	0	0	0	0	0	0	0	0	0	0		S8	0	1e-20	1e-20	1e-20		-1	-1		-4.7785	-4.7785	-5.32356	-0.999952	-0.999952	-0.999952
	0		S9	0	0	0	0	0	0	0	0	0	0	0	0	0	0		S9	0	1e-20	1e-20	1e-20		-1	-1		-0.00829532	-0.00829532	2.48595	0.986235	0.986235	0.986235
	0		S10	0	0	0	0	0	0	0	0	0	0	0	0	0	0		S10	0	1e-20	1e-20	1e-20		-1	-1		-4.45244	-4.45244	-6.87787	-0.999998	-0.999998	-0.999998
	0		S11	0	0	0	0	0	0	0	0	0	0	0	0	0	0		S11	0	1e-20	1e-20	1e-20		-1	-1		4.21195	4.21195	1.04422	0.779551	0.779551	0.779551
	0		S12	0	0	0	0	0	0	0	0	0	0	0	0	0	0		S12	0	1e-20	1e-20	1e-20		-1	-1		0.0700715	0.0700715	-0.632321	-0.559648	-0.559648	-0.559648
	0		S13	0	0	0	0	0	0	0	0	0	0	0	0	0	0		S13	0	1e-20	1e-20	1e-20		-1	-1		3.64843	3.64843	2.71937	0.991348	0.991348	0.991348
	0.0069		S14	0.845823	-2.88176	-1.00136	1.02804	0.0564741	-2.40286	-1.8018	2.82835	-1.39576	-2.65984	-1.22526	1.51033	-2.43751	-0.468133		S14	0	0.267	0.0217748	0.0496011		-0.948315	-0.299889		1.1043	1.1043	1.07995	0.79318	0.79318	0.79318
	0.054		S15	-0.207468	0.55654	-0.433645	-0.322528	0.898574	-1.45677	0.0141052	-0.508333	-0.683172	-0.961972	0.0730161	-0.596011	-0.70449	-0.379667		S15	0	1.571	0.132021	0.292018		-0.931254	-0.267178		I
	0.3492		S16	-0.042023	-0.971587	0.197973	0.232637	0.481744	-0.57783	0.115963	-0.119011	-0.202393	-0.836183	-0.497319	0.353403	-0.0101363	-0.24508		S16	0	2.879	0.316497	0.564457		-0.757416	0.0579378
	0.9301		S17	-0.124203	-0.683094	-0.391761	0.0611641	0.449845	0.912672	0.380977	0.100421	-0.138206	0.0038592	-0.26202	0.485834	0.0129142	0.327068		S17	0	2.907	0.452409	0.684799		-0.360096	0.697564		wi·Ij	wi·Ij+b1	tansig			1x14x24x1
	1.4467		S18	-0.264788	0.720831	0.0488989	-0.473891	0.318183	-0.97736	-0.474832	0.658495	-0.0579347	0.106996	0.30195	0.00309339	-0.204638	-0.018186		S18	0	3.549	0.568362	0.676137		-0.184728	1.29905		0.29885	0.434101	0.408742		Response	-8.91113
	2.0514		S19	0.543605	-0.282163	0.17891	0.0544963	-0.378916	0.31211	0.226812	-0.182189	-0.022306	-1.08637	0.226451	-0.144798	-0.693121	-0.132151		S19	0	3.486	0.87098	0.862441		0.176936	1.3687		-1.93155	-4.1511	-0.999504
	2.7704		S20	-0.0544118	-0.108003	-0.222559	0.134506	-0.212519	0.867606	0.16256	-0.486127	0.376738	0.20591	-0.428822	0.0671232	0.207097	0.0781329		S20	0	5.08516	1.45644	1.14211		0.0896019	1.15046		6.441	6.32096	0.999994
	2.8086		S21	-0.134041	0.122646	-0.0719682	-0.121857	0.134265	-0.654428	-0.389206	-0.100599	0.313855	0.436453	-0.21814	-0.0986371	0.516013	0.0534959		S21	0	5.346	2.11116	1.20018		0.0507295	0.581118		-7.70861	-10.9356	-1
	2.1801		S22	0.301288	-0.00256599	0.36182	0.188481	-0.409495	0.766897	0.233736	0.0293553	-0.851892	-0.849979	0.906889	0.0183021	-0.58145	0.0327721		S22	0	6.152	2.48379	1.22724		-0.291255	-0.247459		2.66574	4.09313	0.999443
	1.7206		S23	0.0988905	-0.779953	0.345875	0.129739	-0.41471	0.810067	-0.158657	-0.315374	-0.0936683	0.62984	-1.1329	0.514002	0.0257077	0.216952		S23	0	6.556	2.69594	1.31278		-0.475107	-0.742957		7.63791	9.28146	1
	1.5221		S24	0.0782701	0.314244	-0.435474	-0.0218086	-0.0869748	-0.603586	-0.0509507	-0.10052	0.705947	0.60071	0.270712	-0.481537	0.0817181	-0.243528		S24	0	6.455	2.96608	1.47769		-0.528397	-0.977187		-6.61803	-6.02501	-0.999988
	1.4439		S25	-0.305552	1.3469	-0.0592764	-0.0752246	0.0691453	-0.48763	-0.393006	0.241305	-0.600463	0.559408	1.05626	-0.32616	0.284091	0.0200831		S25	0.0560637	7.892	2.97553	1.56097		-0.645777	-0.981207		-8.32388	-8.86894	-1
	1.66		S26	-0.666833	-0.520341	0.138971	0.123889	0.0474313	0.404482	0.0558797	0.104283	-0.626234	1.61265	-0.422082	0.429921	0.360729	-0.0430899		S26	0.528	9.942	2.88458	1.31094		-0.759507	-0.934119		-3.83998	-1.34574	-0.873044
	2.1941		S27	0.330501	-0.00702786	-0.10614	0.218461	0.0384616	0.37179	0.0390619	-0.0966233	0.156354	-1.25815	0.524437	-0.0936015	-0.00458148	0.123972		S27	0.792	11.4223	3.19225	1.19702		-0.736207	-0.833855		4.41269	1.98726	0.963116
	2.866		S28	-0.191107	0.28894	-0.103683	0.0308142	-0.347901	-0.794179	-0.337725	0.288378	-0.0727559	0.528516	-0.55265	-0.105202	0.386837	-0.0964101		S28	1.295	14.667	3.59587	1.83432		-0.765031	-0.397899		-3.26597	-6.43369	-0.999995
	3.6079		S29	-0.724637	-0.397029	-0.301258	0.1151	-0.517495	-0.355225	0.45736	0.132441	-0.500174	2.53401	0.244175	0.0971444	0.345479	-0.560196		S29	0.602	19.982	4.10353	2.39111		-0.689794	-0.20728		-8.97872	-9.68111	-1
	4.7487		S30	-0.0132804	0.418639	0.508323	0.219019	0.368403	1.07837	-0.557802	-0.206181	-0.601092	-1.16904	0.478032	0.289631	0.014235	0.800037		S30	0.582	19.429	4.8986	2.24353		-0.557839	-0.0668125		2.50229	1.57322	0.917537
	7.1974		S31	0.389968	-0.274906	0.0111984	-0.400329	0.278662	-0.107916	0.0515628	0.0321928	0.864127	-0.807494	-0.863222	-0.114522	0.0145906	-0.0451057		S31	1.435	15.5942	6.14229	2.61572		-0.186056	0.403372		9.00438	8.98003	1
	12.4893		S32	0.301177	0.16854	-0.394815	0.00118693	-0.260823	-0.370654	0.365429	-0.501007	0.364786	0.0771845	0.275717	-0.288618	-0.0134108	-0.513443		S32	1.2108	29.038	8.99754	5.35467		-0.18939	0.652096		IN1
	18.9129		S33	-0.369535	0.255545	0.386075	0.399568	0.101928	0.758523	-0.373312	-0.176447	-0.481288	-0.0184057	0.233334	0.153027	0.225442	0.613757		S33	0.721	36.08	12.3843	7.16967		0.0289827	0.910591			Not used
	19.9815		S34	0.11282	-0.510945	-0.0800121	-0.500161	0.369358	-0.66402	0.348973	0.521016	0.249751	-0.295316	-0.17259	0.0794747	-0.38501	-0.277133		S34	0.518	22.906	12.8048	6.07114		0.738744	1.18209
	13.369		S35	0.181234	0.733886	-0.156669	0.161792	-0.216152	-0.207313	-0.11991	-0.328519	-0.112567	-0.0943824	0.413896	-0.191553	0.188876	-0.166897		S35	1.001	21.174	9.39486	4.15853		0.226193	0.95566		wi·Ij	wi·Ij+b1	tansig
	5.6316		S36	-0.472102	-0.69851	0.285591	0.265596	0.108359	0.520624	-0.0304688	-0.205104	0.135417	0.738059	-0.595721	0.115932	0.505454	0.392067		S36	1.238	9.651	5.67345	2.0532		0.0444788	-0.0203841		-0.0366088	0.0986415	0.0983228
	2.0089		S37	0.224551	0.480718	-0.361809	-0.590163	0.254943	-0.640082	0.156764	0.559651	-0.122552	-0.905811	0.841695	0.0655538	-0.396359	-0.0705737		S37	0	11.732	4.18129	3.19221		-0.657535	-0.680529		0.789732	-1.42981	-0.891629
	0.8526		S38	0.0928656	0.043177	0.140786	0.241671	-0.0592366	-0.169691	-0.00244021	-0.34073	-0.0636909	0.207581	-0.400196	-0.022797	-0.022904	-0.215934		S38	0	10.332	2.94566	2.59937		-0.834959	-0.805218		-0.29978	-0.419812	-0.396772
	0.2067		S39	0.225664	-1.17264	0.494509	0.252397	-0.046491	0.841629	0.287863	-0.5317	0.949385	0.25977	-0.832941	-0.0505334	0.0145233	0.245897		S39	0	5.724	1.31993	1.38018		-0.927778	-0.806578		-1.06427	-4.29127	-0.999625
	0		S40	0.690531	0.260998	-0.159003	-0.294196	-0.008098	0.265106	0.236785	0.0788868	0.19851	-1.68104	0.880979	0.0659134	-0.530279	0.143976		S40	0	5.547	0.532471	1.04228		-1	-0.51087		0.537129	1.96452	0.961433
	0		S41	0.445859	-0.394974	0.373798	-0.164774	0.388258	-0.934404	-0.109638	-0.0361055	-0.95159	-0.624969	-1.03536	0.748713	-0.451211	0.077936		S41	0	3.798	0.23522	0.514833		-1	-0.456885		1.5789	3.22245	0.996828
	0		S42	0.250137	0.163933	0.658514	-0.449275	-0.0410774	-1.08258	-0.802046	0.360082	-0.75606	-0.52537	-1.17169	-0.168699	-0.383444	-0.330237		S42	0	1.047	0.047528	0.106403		-1	-0.446677		0.840371	1.43339	0.892359
	0		S43	-0.78987	0.634754	0.191363	0.69874	-0.530269	-0.487052	0.369608	0.0224788	0.361658	-0.284554	0.11564	0.348098	-0.326813	-0.642791		S43	0	1.02095	0.0021019	0.0266925		-1	-0.0787451		-0.925891	-1.47095	-0.899759
	0		S44	0.679384	-0.782825	-0.0959335	-0.158628	0.757645	-0.457285	0.175995	-0.690014	-0.0468841	-0.790209	-0.53262	-0.78732	0.414242	-0.0298595		S44	0	0.977522	0.000716659	0.0251363		-1	-0.0285109		1.93275	4.427	0.999714
	0		S45	0.299201	0.406583	0.274099	-0.698902	-0.62299	-0.165858	0.510423	0.173485	-0.0891089	0.497817	0.0955613	0.286028	-0.316616	0.312837		S45	0	0.966453	0.000708544	0.0248516		-1	-0.0285109		-1.46667	-3.89209	-0.999168
	0		S46	-0.42637	-0.0579188	0.260292	0.462721	0.641686	0.177613	-0.264631	0.448943	0.505868	0.236083	0.35594	0.568277	-0.104868	-0.290365		S46	0	1.21424	0.000890205	0.0312233		-1	-0.0285109		0.665529	-2.50219	-0.986672
	0		S47	0.0467673	-0.0538569	-0.70602	0.214232	-0.0445592	-0.571084	0.317486	-0.111836	-0.455981	0.0912135	-0.267238	-0.459089	-0.136857	-0.318106		S47	0	1.36666	0.00100195	0.0351426		-1	-0.0285109		-0.712821	-1.41521	-0.888596
	0		S48	-0.672187	-0.276676	0.554971	-0.0732122	0.671368	-0.764221	-0.00763489	0.59715	0.194933	-0.127393	0.212555	0.453573	-0.395698	-0.252286		S48	0	1.18188	0.000866483	0.0303913		-1	-0.0285109		0.289017	-0.640049	-0.564933
	0		S49	-0.966576	0.249785	-0.0632588	0.750579	0.162886	0.311376	1.28049	0.0396651	-0.36513	-0.00112695	0.280205	0.525681	0.512094	0.706789		S49	0	0.567099	0.000415762	0.0145825		-1	-0.0285109		0.497502	0.47315	0.440741
	0		S50	0.211662	4.86667	-6.7478	5.83196	-4.77074	-0.829482	6.74684	5.7124	8.04115	0.256257	5.81117	5.98609	1.31878	-7.67186		S50	0	0.0911105	6.67966e-05	0.00234284		-1	-0.0285109		IN2
	0		S51	0	0	0	0	0	0	0	0	0	0	0	0	0	0		S51	0	1e-20	1e-20	1e-20		-1	-1			Not used
	0		S52	0	0	0	0	0	0	0	0	0	0	0	0	0	0		S52	0	1e-20	1e-20	1e-20		-1	-1
	0		S53	0	0	0	0	0	0	0	0	0	0	0	0	0	0		S53	0	1e-20	1e-20	1e-20		-1	-1
	0		S54	0	0	0	0	0	0	0	0	0	0	0	0	0	0		S54	0	1e-20	1e-20	1e-20		-1	-1
	0		S55	0	0	0	0	0	0	0	0	0	0	0	0	0	0		S55	0	1e-20	1e-20	1e-20		-1	-1
	0		S56	0	0	0	0	0	0	0	0	0	0	0	0	0	0		S56	0	1e-20	1e-20	1e-20		-1	-1
	0		S57	0	0	0	0	0	0	0	0	0	0	0	0	0	0		S57	0	1e-20	1e-20	1e-20		-1	-1
	0		S58	0	0	0	0	0	0	0	0	0	0	0	0	0	0		S58	0	1e-20	1e-20	1e-20		-1	-1
	0		S59	0	0	0	0	0	0	0	0	0	0	0	0	0	0		S59	0	1e-20	1e-20	1e-20		-1	-1
	0		S60	0	0	0	0	0	0	0	0	0	0	0	0	0	0		S60	0	1e-20	1e-20	1e-20		-1	-1
	0		S61	0	0	0	0	0	0	0	0	0	0	0	0	0	0		S61	0	1e-20	1e-20	1e-20		-1	-1
			b1	0.13525	-2.21955	-0.120033	-3.22699	1.42739	1.64355	0.593017	-0.545059	2.49424	-2.42543	-3.16772	-0.702393	-0.929066	-0.0243525			Only for the TRAINING dataset					mapminmax	z-score
			S1-S13 & S51-S61 do not change the outcome, regardless of the value of the input, due to being null in all datasets within the original database																MATLAB doesn't implement any type of normalization to the inputs

## Sheet: HL2
	wi	HH1	HH2	HH3	HH4	HH5	HH6	HH7	HH8	HH9	HH10	HH11	HH12	HH13	HH14	HH15	HH16	HH17	HH18	HH19	HH20	HH21	HH22	HH23	HH24
	H1	-0.973639	-0.9666	-0.249623	-1.07889	-1.7361	0.850403	0.146516	-0.0988602	0.406047	0.672302	-0.0489968	0.544624	0.127661	0.354731	-0.5744	-0.164605	-0.618572	-0.249043	1.26471	-0.191695	-0.285297	-0.0538006	0.595535	1.04447
	H2	-0.140338	-0.140796	-0.55512	-0.378006	0.569388	-0.103403	-0.261572	0.553109	1.23407	-0.141117	0.148156	1.02814	0.993476	0.495359	-0.189119	0.342152	-1.54643	-1.40375	0.561751	0.467969	0.377435	-0.0624552	0.650235	0.728399
	H3	0.914074	-0.517863	0.508322	0.309659	1.16551	-0.152822	-1.07841	0.061634	-0.816088	-0.736558	1.13956	-0.47217	-0.327257	0.433319	1.02088	-1.0051	-0.00629925	0.548649	-1.00283	0.517631	1.52672	0.124379	1.00476	1.68737
	H4	-0.0151175	0.834081	0.169064	-0.13948	-0.673162	-1.12976	-0.035309	-0.486956	-0.0798645	-0.773091	0.0267653	-0.0450254	-1.70878	-0.793977	0.128529	-0.0501003	0.661232	-0.757388	0.00974672	0.0305384	0.557348	-0.134461	0.109642	-0.588627
	H5	-0.404084	-0.361747	-1.27033	-0.765852	-1.30128	-0.155215	0.0510879	0.0171646	1.14143	0.65862	-0.781807	1.64662	-0.583998	0.151059	0.202978	-0.0388535	-1.40566	0.279326	0.560179	0.326338	-0.339832	0.090343	-0.787094	1.02459
	H6	-1.59848	0.816335	0.0733131	-0.983622	0.154025	-0.0186982	0.390704	-1.3976	-0.862408	-0.87759	-0.627173	-0.406767	-0.432341	0.0185071	-0.336838	0.347409	2.63288	1.98901	0.980537	0.367288	0.795343	0.922908	0.808733	-0.672809
	H7	-0.388111	0.609521	0.0642795	-0.35514	0.624084	0.44218	0.0965386	0.0173973	-0.43855	-0.357243	0.278285	0.0528107	0.143072	0.99382	0.466596	-0.20761	1.17209	0.102258	-0.653146	0.451482	0.253228	0.124532	0.132964	-0.827346
	H8	-0.447809	-1.35459	0.375604	-0.395061	-0.573722	-0.419464	0.144297	-0.27887	-0.595061	-0.378418	-0.922425	-0.935721	1.59872	-0.421515	-1.595	0.0557904	0.519797	0.186381	-1.66057	-0.355034	-0.418493	0.972741	0.0256838	0.122516
	H9	0.0216295	-0.301014	-0.102105	-1.67215	-1.35219	0.258132	-0.543112	0.248339	0.476758	-0.306952	0.0819849	0.508966	-0.056065	0.872732	-0.585354	-0.761552	-0.130685	1.34311	1.08485	0.315774	0.3652	0.116823	-1.26794	-0.508685
	H10	1.08902	-0.289538	0.418912	0.770577	-0.850833	0.130674	-0.180184	0.393607	0.206873	0.385575	0.503342	-0.0786504	-0.135881	-0.442093	1.91276	-0.266465	2.88864	0.907017	-0.0830836	-0.603133	-0.218438	-1.55329	-0.367388	-0.127434
	H11	-0.305793	0.0689509	0.270939	0.562726	-1.04442	-0.789767	-0.640564	-1.15228	0.0304906	0.480518	0.393596	-1.70329	1.86171	-1.5216	-0.60764	-0.429332	-0.467631	-0.0239262	0.630368	0.337528	-0.491192	-0.0163177	0.167352	-0.963073
	H12	-0.00536909	0.0633045	-0.687966	1.92235	-0.104981	-1.05837	0.128077	-0.481616	0.632967	1.20219	-0.168557	1.18832	0.0334378	0.000126959	-0.420421	0.293212	0.798365	1.00633	0.421151	1.02494	0.749679	0.788487	0.267419	-0.808694
	H13	1.10049	-0.884144	-0.0160008	0.552267	1.02339	0.534017	-0.78616	0.000967797	0.94269	-0.189674	-0.810859	2.05331	-0.197514	-1.10886	-0.0486968	1.16742	-0.508423	0.0913642	-1.51682	-0.0703416	0.13309	0.642716	-0.739848	0.249801
	H14	0.42097	-0.727258	-0.570176	0.54098	0.931508	-0.677456	-0.0949065	1.25649	-0.953007	-0.239858	-0.550643	-0.670808	-0.291876	1.31841	-1.12537	1.60705	1.08342	-0.924331	-1.23592	-0.0688676	-0.293747	0.724229	0.621907	0.0281721
	b2	1.4354	1.29209	1.39469	1.1705	1.42418	-0.103308	1.20419	-0.179959	1.37996	0.242787	0.642422	0.263508	0.459496	1.62821	-0.0897624	-0.815651	0.000395637	-1.75174	0.6497	-0.53755	-1.08309	-2.017	1.4198	2.53827
	b3	-0.433878
	wi·Hj	wi·Hj+b1	tansig				wi·Hj	wi·Hj+b1	tansig		wi·Hj	wi·Hj+b1	tansig						Normalized	Denormalized
	-0.299175	1.13622	0.813138	0.813138	0.813138		2.2769	3.7123	0.998808		-3.43966	-2.00426	-0.964327		HH1	0.248097		NFI I	0.125441	-8.91113	-8.91113
	0.137698	1.42979	0.891624	0.891624	0.891624		-2.09324	-0.801149	-0.664679		1.67391	2.966	0.994708		HH2	-0.319464		NFI IN1	2.1504	243.263	243.263
	-1.78923	-0.394542	-0.375269	-0.375269	-0.375269		-0.519349	0.875343	0.704078		-1.74802	-0.353332	-0.339327		HH3	0.162838		NFI IN2	0.598785	50.0357	50.0357
	-2.64786	-1.47736	-0.900972	-0.900972	-0.900972		0.151762	1.32227	0.867346		-6.20934	-5.03884	-0.999916		HH4	0.00884941
	3.06689	4.49107	0.999749	0.999749	0.999749		2.74403	4.16821	0.999521		-0.0378377	1.38634	0.882364		HH5	1.80846		min NFI	-149.065	Only applies to training outputs
	1.20969	1.10638	0.80278	0.80278	0.80278		2.7925	2.68919	0.990812		3.21685	3.11354	0.996057		HH6	0.0851646		max NFI	100	Only applies to training outputs
	-2.26394	-1.05975	-0.785568	-0.785568	-0.785568		-0.523967	0.680223	0.591664		1.6633	2.86749	0.993559		HH7	0.205977
	0.177418	-0.00254022	-0.00254022	-0.00254022	-0.00254022		1.88991	1.70995	0.936642		0.822313	0.642354	0.5665		HH8	0.264793
	0.474818	1.85478	0.952194	0.952194	0.952194		-1.46021	-0.080245	-0.0800732		-1.55016	-0.170202	-0.168577		HH9	-0.620327
	-1.45802	-1.21523	-0.838242	-0.838242	-0.838242		-0.488555	-0.245768	-0.240936		-1.19597	-0.953185	-0.741221		HH10	-0.0294699
	-0.635792	0.00662935	0.00662925	0.00662925	0.00662925		-0.926192	-0.28377	-0.276391		-1.35851	-0.716089	-0.614481		HH11	-0.221097
	2.11672	2.38023	0.983022	0.983022	0.983022		2.09772	2.36123	0.98237		1.19229	1.4558	0.896834		HH12	0.488371
	0.401797	0.861293	0.696923	0.696923	0.696923		-4.76725	-4.30776	-0.999638		-3.14247	-2.68297	-0.990697		HH13	-0.178911
	2.49684	4.12505	0.999478	0.999478	0.999478		1.10911	2.73732	0.991652		5.66767	7.29588	0.999999		HH14	-0.272909
	-0.937464	-1.02723	-0.772793	-0.772793	-0.772793		4.05228	3.96251	0.999277		-0.702247	-0.792009	-0.659546		HH15	0.123859
	1.08725	0.271598	0.265112	0.265112	0.265112		2.31868	1.50303	0.905694		-0.0821356	-0.897786	-0.715218		HH16	-0.151293
	-3.02853	-3.02813	-0.995325	-0.995325	-0.995325		3.34379	3.34419	0.997512		0.0106629	0.0110585	0.0110581		HH17	0.0296675
	1.77675	0.0250073	0.0250021	0.0250021	0.0250021		2.46489	0.713152	0.612649		3.0482	1.29646	0.860809		HH18	0.0559908
	0.104572	0.754272	0.637691	0.637691	0.637691		-1.90932	-1.25962	-0.850959		2.92244	3.57214	0.998423		HH19	-0.209633
	2.37855	1.841	0.950891	0.950891	0.950891		-1.81445	-2.352	-0.982045		0.414106	-0.123444	-0.12282		HH20	0.23756
	1.24832	0.165229	0.163741	0.163741	0.163741		0.13713	-0.945959	-0.737948		-0.261692	-1.34478	-0.872816		HH21	0.126407
	2.60139	0.584385	0.525845	0.525845	0.525845		-0.841014	-2.85802	-0.993436		1.31854	-0.698466	-0.603393		HH22	0.166035
	-0.890796	0.529008	0.484622	0.484622	0.484622		0.613481	2.03328	0.966305		-1.49568	-0.0758788	-0.0757335		HH23	0.111589
	0.413846	2.95212	0.994559	0.994559	0.994559		5.38141	7.91968	1		-0.00305786	2.53521	0.987519		HH24	-0.611244
	I						IN1				IN2
								Not used				Not used

## Sheet: DataBase
	Pures				Binaries									Ternaries
	pi	i	F		pi	i1	i2	x1	x2	F1	F2	F1+F2		pi	i1	i2	i3	x1	x2	x3	F1	F2	F3	F1+F2+F3
	67.6304	R41	HFC		100	R1270	R290	0.309923	0.690077	HO	HC	HO+HC		100	R1270	R290	R600a	0.568238	0.394361	0.0374014	HO	HC	HC	HO+HC+HC
	34.1001	R32	HFC		100	R1270	R290	0.258881	0.741119	HO	HC	HO+HC		54.8434	R290	R134a	R152a	0.00901093	0.0103853	0.980604	HC	HFC	HFC	HC+HFC+HFC
	-45.463	R23	HFC		100	R1270	R290	0.0522714	0.947729	HO	HC	HO+HC		37.8752	R32	R1234ze(E)	R600	0.810359	0.157642	0.0319989	HFC	HFO	HC	HFC+HFO+HC
	-10.4988	R134a	HFC		100	R290	R600a	0.626512	0.373488	HC	HC	HC+HC		27.2964	R32	R152a	R1234ze(E)	0.580428	0.110153	0.309419	HFC	HFC	HFO	HFC+HFC+HFO
	-37.7463	R125	HFC		100	R290	R600a	0.588111	0.411889	HC	HC	HC+HC		19.2992	R32	R125	R1234ze(E)	0.824071	0.018384	0.157545	HFC	HFC	HFO	HFC+HFC+HFO
	54.7531	R152a	HFC		92.5565	R290	R152a	0.785735	0.214265	HC	HFC	HC+HFC		17.8134	R32	R1234yf	R152a	0.303125	0.537717	0.159158	HFC	HFO	HFC	HFC+HFO+HFC
	-38.551	R227ea	HFC		71.9567	R152a	R600a	0.735902	0.264098	HFC	HC	HFC+HC		15.748	R32	R125	R1234yf	0.818132	0.0370479	0.14482	HFC	HFC	HFO	HFC+HFC+HFO
	42.9668	R1243zf	HFO		67.1534	R744	R41	0.04	0.96	R744	HFC	R744+HFC		15.4222	R32	R125	R1234ze(E)	0.825093	0.0420727	0.132834	HFC	HFC	HFO	HFC+HFC+HFO
	4.7959	R1234yf	HFO		66.8865	R152a	R41	0.04	0.96	HFC	HFC	HFC+HFC		10.0002	R32	R152a	R1234ze(E)	0.223056	0.0731981	0.703746	HFC	HFC	HFO	HFC+HFC+HFO
	4.7959	R1234ze(E)	HFO		66.6265	R744	R41	0.08	0.92	R744	HFC	R744+HFC		8.7	R134a	R152a	R1234yf	0.2	0.16	0.64	HFC	HFC	HFO	HFC+HFC+HFO
	4.7959	R1234ze(Z)	HFO		66.2983	R32	R41	0.04	0.96	HFC	HFC	HFC+HFC		8.3	R134a	R152a	R1234yf	0.36	0.2	0.44	HFC	HFC	HFO	HFC+HFC+HFO
	100	R170	HC		66.1689	R152a	R41	0.08	0.92	HFC	HFC	HFC+HFC		8.04087	R744	R32	R1234yf	0.0596117	0.361435	0.578954	R744	HFC	HFO	R744+HFC+HFO
	100	R290	HC		66.041	R744	R41	0.12	0.88	R744	HFC	R744+HFC		5.2	R134a	R1234yf	R1243zf	0.36	0.44	0.2	HFC	HFO	HFO	HFC+HFO+HFO
	100	R1270	HC		65.9708	R1243zf	R41	0.04	0.96	HFO	HFC	HFO+HFC		4.23534	R32	R125	R600a	0.684404	0.278841	0.0367543	HFC	HFC	HC	HFC+HFC+HC
	100	R600	HC		65.4765	R152a	R41	0.12	0.88	HFC	HFC	HFC+HFC		2.54568	R744	R134a	R1234ze(E)	0.140566	0.0909486	0.768485	R744	HFC	HFO	R744+HFC+HFO
	100	R600a	HC		65.3862	R744	R41	0.16	0.84	R744	HFC	R744+HFC		0.25092	R32	R134a	R1234ze(E)	0.116972	0.447285	0.435743	HFC	HFC	HFO	HFC+HFC+HFO
	100	R601	HC		64.9648	R32	R41	0.08	0.92	HFC	HFC	HFC+HFC		-1.1	R134a	R1234yf	R1243zf	0.68	0.2	0.12	HFC	HFO	HFO	HFC+HFO+HFO
	100	R601a	HC		64.8137	R1234yf	R41	0.04	0.96	HFO	HFC	HFO+HFC		-1.2	R134a	R1234yf	R1234ze(E)	0.52	0.32	0.16	HFC	HFO	HFO	HFC+HFO+HFO
	50.3148	R1132a	HFO		64.8137	R1234ze(E)	R41	0.04	0.96	HFO	HFC	HFO+HFC		-1.5	R134a	R125	R1234yf	0.44	0.04	0.52	HFC	HFC	HFO	HFC+HFC+HFO
	76.0058	R161	HFC		64.8137	R1234ze(Z)	R41	0.04	0.96	HFO	HFC	HFO+HFC		-1.5	R134a	R1234ze(E)	R1243zf	0.6	0.36	0.04	HFC	HFO	HFO	HFC+HFO+HFO
					64.808	R152a	R41	0.16	0.84	HFC	HFC	HFC+HFC		-1.5	R134a	R227ea	R1234yf	0.4	0.04	0.56	HFC	HFC	HFO	HFC+HFC+HFO
					64.6486	R744	R41	0.2	0.8	R744	HFC	R744+HFC		-1.8	R134a	R152a	R1234yf	0.64	0.04	0.32	HFC	HFC	HFO	HFC+HFC+HFO
					64.4	R1243zf	R41	0.08	0.92	HFO	HFC	HFO+HFC		-3	R134a	R1234yf	R1234ze(E)	0.64	0.2	0.16	HFC	HFO	HFO	HFC+HFO+HFO
					64.3556	R134a	R41	0.04	0.96	HFC	HFC	HFC+HFC		-6.10354	R32	R125	R134a	0.402626	0.104705	0.492669	HFC	HFC	HFC	HFC+HFC+HFC
					64.1624	R152a	R41	0.2	0.8	HFC	HFC	HFC+HFC		-7.65978	R32	R134a	R227ea	0.321147	0.61512	0.0637322	HFC	HFC	HFC	HFC+HFC+HFC
					63.6301	R32	R41	0.12	0.88	HFC	HFC	HFC+HFC		-7.87482	R32	R125	R134a	0.47321	0.205102	0.321688	HFC	HFC	HFC	HFC+HFC+HFC
					63.5385	R152a	R41	0.24	0.76	HFC	HFC	HFC+HFC		-8.93276	R32	R125	R134a	0.381123	0.179554	0.439323	HFC	HFC	HFC	HFC+HFC+HFC
					63.0935	R125	R41	0.04	0.96	HFC	HFC	HFC+HFC		-9.1873	R32	R125	R134a	0.262279	0.113679	0.624041	HFC	HFC	HFC	HFC+HFC+HFC
					62.9354	R152a	R41	0.28	0.72	HFC	HFC	HFC+HFC		-9.32208	R125	R134a	R600	0.168533	0.801127	0.0303407	HFC	HFC	HC	HFC+HFC+HC
					62.9346	R744	R41	0.28	0.72	R744	HFC	R744+HFC		-9.82882	R125	R134a	R600	0.414454	0.523101	0.0624449	HFC	HFC	HC	HFC+HFC+HC
					62.9114	R1243zf	R41	0.12	0.88	HFO	HFC	HFO+HFC		-10.2803	R32	R125	R134a	0.0480591	0.0208301	0.931111	HFC	HFC	HFC	HFC+HFC+HFC
					62.3521	R152a	R41	0.32	0.68	HFC	HFC	HFC+HFC		-13.0669	R125	R134a	R600a	0.497285	0.446702	0.0560134	HFC	HFC	HC	HFC+HFC+HC
					62.2943	R32	R41	0.16	0.84	HFC	HFC	HFC+HFC		-13.1201	R32	R125	R1234yf	0.218876	0.508833	0.272291	HFC	HFC	HFO	HFC+HFC+HFO
					62.173	R1234yf	R41	0.08	0.92	HFO	HFC	HFO+HFC		-13.2848	R32	R125	R134a	0.346434	0.300308	0.353258	HFC	HFC	HFC	HFC+HFC+HFC
					62.173	R1234ze(E)	R41	0.08	0.92	HFO	HFC	HFO+HFC		-13.8591	R32	R125	R1234yf	0.244968	0.518139	0.236892	HFC	HFC	HFO	HFC+HFC+HFO
					62.173	R1234ze(Z)	R41	0.08	0.92	HFO	HFC	HFO+HFC		-14.0403	R125	R134a	R600a	0.596289	0.3394	0.0643106	HFC	HFC	HC	HFC+HFC+HC
					61.7877	R152a	R41	0.36	0.64	HFC	HFC	HFC+HFC		-14.7475	R125	R134a	R600a	0.528209	0.421014	0.0507773	HFC	HFC	HC	HFC+HFC+HC
					61.4994	R1243zf	R41	0.16	0.84	HFO	HFC	HFO+HFC		-18.7369	R125	R134a	R600a	0.805499	0.128044	0.0664572	HFC	HFC	HC	HFC+HFC+HC
					61.3084	R227ea	R41	0.04	0.96	HFC	HFC	HFC+HFC		-19.4067	R125	R134a	R600a	0.774755	0.166712	0.0585329	HFC	HFC	HC	HFC+HFC+HC
					61.2413	R152a	R41	0.4	0.6	HFC	HFC	HFC+HFC		-19.6737	R125	R134a	R600	0.744565	0.202886	0.0525493	HFC	HFC	HC	HFC+HFC+HC
					61.2047	R134a	R41	0.08	0.92	HFC	HFC	HFC+HFC		-24.2007	R32	R125	R134a	0.197875	0.600352	0.201773	HFC	HFC	HFC	HFC+HFC+HFC
					60.9574	R32	R41	0.2	0.8	HFC	HFC	HFC+HFC		60.5353	R152a	R744	R41	0.2	0.2	0.6	HFC	R744	HFC	HFC+R744+HFC
					60.7121	R152a	R41	0.44	0.56	HFC	HFC	HFC+HFC		58.0151	R32	R152a	R41	0.2	0.2	0.6	HFC	HFC	HFC	HFC+HFC+HFC
					60.1994	R152a	R41	0.48	0.52	HFC	HFC	HFC+HFC		57.7094	R152a	R1243zf	R41	0.2	0.2	0.6	HFC	HFO	HFC	HFC+HFO+HFC
					60.1584	R1243zf	R41	0.2	0.8	HFO	HFC	HFO+HFC		57.2612	R152a	R744	R41	0.4	0.2	0.4	HFC	R744	HFC	HFC+R744+HFC
					59.7025	R152a	R41	0.52	0.48	HFC	HFC	HFC+HFC		55.7625	R744	R1243zf	R41	0.2	0.2	0.6	R744	HFO	HFC	R744+HFO+HFC
					59.6955	R1234yf	R41	0.12	0.88	HFO	HFC	HFO+HFC		55.6106	R152a	R1243zf	R41	0.4	0.2	0.4	HFC	HFO	HFC	HFC+HFO+HFC
					59.6955	R1234ze(E)	R41	0.12	0.88	HFO	HFC	HFO+HFC		55.5548	R32	R152a	R41	0.2	0.4	0.4	HFC	HFC	HFC	HFC+HFC+HFC
					59.6955	R1234ze(Z)	R41	0.12	0.88	HFO	HFC	HFO+HFC		55.4066	R32	R744	R41	0.2	0.2	0.6	HFC	R744	HFC	HFC+R744+HFC
					59.6197	R32	R41	0.24	0.76	HFC	HFC	HFC+HFC		54.604	R152a	R744	R41	0.6	0.2	0.2	HFC	R744	HFC	HFC+R744+HFC
					59.2207	R152a	R41	0.56	0.44	HFC	HFC	HFC+HFC		54.4683	R32	R1243zf	R41	0.2	0.2	0.6	HFC	HFO	HFC	HFC+HFO+HFC
					58.8836	R1243zf	R41	0.24	0.76	HFO	HFC	HFO+HFC		54.2639	R152a	R744	R41	0.2	0.4	0.4	HFC	R744	HFC	HFC+R744+HFC
					58.7532	R152a	R41	0.6	0.4	HFC	HFC	HFC+HFC		53.7938	R152a	R1243zf	R41	0.6	0.2	0.2	HFC	HFO	HFC	HFC+HFO+HFC
					58.7396	R125	R41	0.08	0.92	HFC	HFC	HFC+HFC		53.4711	R32	R152a	R41	0.2	0.6	0.2	HFC	HFC	HFC	HFC+HFC+HFC
					58.2997	R152a	R41	0.64	0.36	HFC	HFC	HFC+HFC		53.1208	R152a	R1234yf	R41	0.2	0.2	0.6	HFC	HFO	HFC	HFC+HFO+HFC
					58.2811	R32	R41	0.28	0.72	HFC	HFC	HFC+HFC		53.1208	R152a	R1234ze(E)	R41	0.2	0.2	0.6	HFC	HFO	HFC	HFC+HFO+HFC
					58.1739	R134a	R41	0.12	0.88	HFC	HFC	HFC+HFC		53.1208	R152a	R1234ze(Z)	R41	0.2	0.2	0.6	HFC	HFO	HFC	HFC+HFO+HFC
					57.8593	R152a	R41	0.68	0.32	HFC	HFC	HFC+HFC		52.6166	R152a	R1243zf	R41	0.2	0.4	0.4	HFC	HFO	HFC	HFC+HFO+HFC
					57.6706	R1243zf	R41	0.28	0.72	HFO	HFC	HFO+HFC		51.8576	R32	R152a	R41	0.4	0.2	0.4	HFC	HFC	HFC	HFC+HFC+HFC
					57.4317	R152a	R41	0.72	0.28	HFC	HFC	HFC+HFC		51.3567	R152a	R1234yf	R41	0.4	0.2	0.4	HFC	HFO	HFC	HFC+HFO+HFC
					57.3692	R1234yf	R41	0.16	0.84	HFO	HFC	HFO+HFC		51.3567	R152a	R1234ze(E)	R41	0.4	0.2	0.4	HFC	HFO	HFC	HFC+HFO+HFC
					57.3692	R1234ze(E)	R41	0.16	0.84	HFO	HFC	HFO+HFC		51.3567	R152a	R1234ze(Z)	R41	0.4	0.2	0.4	HFC	HFO	HFC	HFC+HFO+HFC
					57.3692	R1234ze(Z)	R41	0.16	0.84	HFO	HFC	HFO+HFC		51.0952	R152a	R1243zf	R41	0.4	0.4	0.2	HFC	HFO	HFC	HFC+HFO+HFC
					57.0162	R152a	R41	0.76	0.24	HFC	HFC	HFC+HFC		50.7504	R152a	R744	R41	0.4	0.4	0.2	HFC	R744	HFC	HFC+R744+HFC
					56.9417	R32	R41	0.32	0.68	HFC	HFC	HFC+HFC		50.4335	R134a	R152a	R41	0.2	0.2	0.6	HFC	HFC	HFC	HFC+HFC+HFC
					56.6124	R152a	R41	0.8	0.2	HFC	HFC	HFC+HFC		50.0872	R1234yf	R1243zf	R41	0.2	0.2	0.6	HFO	HFO	HFC	HFO+HFO+HFC
					56.5153	R1243zf	R41	0.32	0.68	HFO	HFC	HFO+HFC		50.0872	R1234ze(E)	R1243zf	R41	0.2	0.2	0.6	HFO	HFO	HFC	HFO+HFO+HFC
					56.2198	R152a	R41	0.84	0.16	HFC	HFC	HFC+HFC		50.0872	R1234ze(Z)	R1243zf	R41	0.2	0.2	0.6	HFO	HFO	HFC	HFO+HFO+HFC
					55.838	R152a	R41	0.88	0.12	HFC	HFC	HFC+HFC		49.8673	R32	R152a	R41	0.4	0.4	0.2	HFC	HFC	HFC	HFC+HFC+HFC
					55.6017	R32	R41	0.36	0.64	HFC	HFC	HFC+HFC		49.8317	R152a	R1234yf	R41	0.6	0.2	0.2	HFC	HFO	HFC	HFC+HFO+HFC
					55.4949	R227ea	R41	0.08	0.92	HFC	HFC	HFC+HFC		49.8317	R152a	R1234ze(E)	R41	0.6	0.2	0.2	HFC	HFO	HFC	HFC+HFO+HFC
					55.4666	R152a	R41	0.92	0.08	HFC	HFC	HFC+HFC		49.8317	R152a	R1234ze(Z)	R41	0.6	0.2	0.2	HFC	HFO	HFC	HFC+HFO+HFC
					55.4139	R1243zf	R41	0.36	0.64	HFO	HFC	HFO+HFC		49.6642	R32	R1234yf	R41	0.2	0.2	0.6	HFC	HFO	HFC	HFC+HFO+HFC
					55.2596	R134a	R41	0.16	0.84	HFC	HFC	HFC+HFC		49.6642	R32	R1234ze(E)	R41	0.2	0.2	0.6	HFC	HFO	HFC	HFC+HFO+HFC
					55.183	R1234yf	R41	0.2	0.8	HFO	HFC	HFO+HFC		49.6642	R32	R1234ze(Z)	R41	0.2	0.2	0.6	HFC	HFO	HFC	HFC+HFO+HFC
					55.183	R1234ze(E)	R41	0.2	0.8	HFO	HFC	HFO+HFC		49.4441	R32	R1243zf	R41	0.2	0.4	0.4	HFC	HFO	HFC	HFC+HFO+HFC
					55.183	R1234ze(Z)	R41	0.2	0.8	HFO	HFC	HFO+HFC		49.3922	R1234yf	R744	R41	0.2	0.2	0.6	HFO	R744	HFC	HFO+R744+HFC
					55.1051	R152a	R41	0.96	0.04	HFC	HFC	HFC+HFC		49.3922	R1234ze(E)	R744	R41	0.2	0.2	0.6	HFO	R744	HFC	HFO+R744+HFC
					54.5657	R125	R41	0.12	0.88	HFC	HFC	HFC+HFC		49.3922	R1234ze(Z)	R744	R41	0.2	0.2	0.6	HFO	R744	HFC	HFO+R744+HFC
					54.406	R152a	R744	0.96	0.04	HFC	R744	HFC+R744		49.3787	R744	R1243zf	R41	0.2	0.4	0.4	R744	HFO	HFC	R744+HFO+HFC
					54.3629	R1243zf	R41	0.4	0.6	HFO	HFC	HFO+HFC		49.2001	R152a	R744	R1243zf	0.6	0.2	0.2	HFC	R744	HFO	HFC+R744+HFO
					54.261	R32	R41	0.4	0.6	HFC	HFC	HFC+HFC		49.1951	R32	R152a	R1243zf	0.2	0.6	0.2	HFC	HFC	HFO	HFC+HFC+HFO
					54.2359	R152a	R1243zf	0.96	0.04	HFC	HFO	HFC+HFO		48.832	R32	R1243zf	R41	0.4	0.2	0.4	HFC	HFO	HFC	HFC+HFO+HFC
					54.17	R32	R152a	0.04	0.96	HFC	HFC	HFC+HFC		48.7288	R134a	R152a	R41	0.2	0.4	0.4	HFC	HFC	HFC	HFC+HFC+HFC
					53.9792	R152a	R744	0.92	0.08	HFC	R744	HFC+R744		48.537	R744	R1243zf	R41	0.4	0.2	0.4	R744	HFO	HFC	R744+HFO+HFC
					53.7227	R152a	R1243zf	0.92	0.08	HFC	HFO	HFC+HFO		48.5119	R152a	R1243zf	R41	0.2	0.6	0.2	HFC	HFO	HFC	HFC+HFO+HFC
					53.5723	R32	R152a	0.08	0.92	HFC	HFC	HFC+HFC		47.9416	R32	R152a	R744	0.2	0.6	0.2	HFC	HFC	R744	HFC+HFC+R744
					53.509	R152a	R744	0.88	0.12	HFC	R744	HFC+R744		47.715	R134a	R1243zf	R41	0.2	0.2	0.6	HFC	HFO	HFC	HFC+HFO+HFC
					53.4442	R152a	R1234yf	0.96	0.04	HFC	HFO	HFC+HFO		47.2746	R134a	R152a	R41	0.2	0.6	0.2	HFC	HFC	HFC	HFC+HFC+HFC
					53.4442	R152a	R1234ze(E)	0.96	0.04	HFC	HFO	HFC+HFO		46.7866	R32	R152a	R1243zf	0.2	0.4	0.4	HFC	HFC	HFO	HFC+HFC+HFO
					53.4442	R152a	R1234ze(Z)	0.96	0.04	HFC	HFO	HFC+HFO		46.4052	R134a	R32	R41	0.2	0.2	0.6	HFC	HFC	HFC	HFC+HFC+HFC
					53.3593	R1243zf	R41	0.44	0.56	HFO	HFC	HFO+HFC		46.2922	R152a	R744	R1243zf	0.4	0.2	0.4	HFC	R744	HFO	HFC+R744+HFO
					53.2979	R134a	R152a	0.0329489	0.967051	HFC	HFC	HFC+HFC		46.275	R152a	R1234yf	R1243zf	0.6	0.2	0.2	HFC	HFO	HFO	HFC+HFO+HFO
					53.2135	R152a	R1243zf	0.88	0.12	HFC	HFO	HFC+HFO		46.275	R152a	R1234ze(E)	R1243zf	0.6	0.2	0.2	HFC	HFO	HFO	HFC+HFO+HFO
					53.1269	R1234yf	R41	0.24	0.76	HFO	HFC	HFO+HFC		46.275	R152a	R1234ze(Z)	R1243zf	0.6	0.2	0.2	HFC	HFO	HFO	HFC+HFO+HFO
					53.1269	R1234ze(E)	R41	0.24	0.76	HFO	HFC	HFO+HFC		46.071	R32	R744	R41	0.4	0.2	0.4	HFC	R744	HFC	HFC+R744+HFC
					53.1269	R1234ze(Z)	R41	0.24	0.76	HFO	HFC	HFO+HFC		45.9963	R1234yf	R1243zf	R41	0.2	0.4	0.4	HFO	HFO	HFC	HFO+HFO+HFC
					52.9883	R152a	R744	0.84	0.16	HFC	R744	HFC+R744		45.9963	R1234ze(E)	R1243zf	R41	0.2	0.4	0.4	HFO	HFO	HFC	HFO+HFO+HFC
					52.9873	R134a	R152a	0.04	0.96	HFC	HFC	HFC+HFC		45.9963	R1234ze(Z)	R1243zf	R41	0.2	0.4	0.4	HFO	HFO	HFC	HFO+HFO+HFC
					52.9595	R32	R152a	0.12	0.88	HFC	HFC	HFC+HFC		45.99	R1234yf	R1234ze(E)	R41	0.2	0.2	0.6	HFO	HFO	HFC	HFO+HFO+HFC
					52.9197	R32	R41	0.44	0.56	HFC	HFC	HFC+HFC		45.99	R1234yf	R1234ze(Z)	R41	0.2	0.2	0.6	HFO	HFO	HFC	HFO+HFO+HFC
					52.7083	R152a	R1243zf	0.84	0.16	HFC	HFO	HFC+HFO		45.99	R1234ze(E)	R1234ze(Z)	R41	0.2	0.2	0.6	HFO	HFO	HFC	HFO+HFO+HFC
					52.4576	R134a	R41	0.2	0.8	HFC	HFC	HFC+HFC		45.8219	R32	R152a	R1243zf	0.4	0.4	0.2	HFC	HFC	HFO	HFC+HFC+HFO
					52.4083	R152a	R744	0.8	0.2	HFC	R744	HFC+R744		45.6967	R32	R152a	R41	0.6	0.2	0.2	HFC	HFC	HFC	HFC+HFC+HFC
					52.4001	R1243zf	R41	0.48	0.52	HFO	HFC	HFO+HFC		45.4613	R32	R1243zf	R41	0.2	0.6	0.2	HFC	HFO	HFC	HFC+HFO+HFC
					52.3309	R32	R152a	0.16	0.84	HFC	HFC	HFC+HFC		45.3489	R32	R152a	R1234yf	0.2	0.6	0.2	HFC	HFC	HFO	HFC+HFC+HFO
					52.207	R152a	R1243zf	0.8	0.2	HFC	HFO	HFC+HFO		45.3489	R32	R152a	R1234ze(E)	0.2	0.6	0.2	HFC	HFC	HFO	HFC+HFC+HFO
					52.1652	R152a	R1234yf	0.92	0.08	HFC	HFO	HFC+HFO		45.3489	R32	R152a	R1234ze(Z)	0.2	0.6	0.2	HFC	HFC	HFO	HFC+HFC+HFO
					52.1652	R152a	R1234ze(E)	0.92	0.08	HFC	HFO	HFC+HFO		45.1529	R125	R152a	R41	0.2	0.2	0.6	HFC	HFC	HFC	HFC+HFC+HFC
					52.1652	R152a	R1234ze(Z)	0.92	0.08	HFC	HFO	HFC+HFO		44.9573	R134a	R744	R41	0.2	0.2	0.6	HFC	R744	HFC	HFC+R744+HFC
					52.1068	R125	R152a	0.04	0.96	HFC	HFC	HFC+HFC		44.856	R152a	R1234yf	R41	0.2	0.4	0.4	HFC	HFO	HFC	HFC+HFO+HFC
					51.7582	R152a	R744	0.76	0.24	HFC	R744	HFC+R744		44.856	R152a	R1234ze(E)	R41	0.2	0.4	0.4	HFC	HFO	HFC	HFC+HFO+HFC
					51.7096	R152a	R1243zf	0.76	0.24	HFC	HFO	HFC+HFO		44.856	R152a	R1234ze(Z)	R41	0.2	0.4	0.4	HFC	HFO	HFC	HFC+HFO+HFC
					51.6861	R32	R152a	0.2	0.8	HFC	HFC	HFC+HFC		44.6121	R32	R1243zf	R41	0.4	0.4	0.2	HFC	HFO	HFC	HFC+HFO+HFC
					51.5778	R32	R41	0.48	0.52	HFC	HFC	HFC+HFC		44.5933	R744	R1243zf	R41	0.2	0.6	0.2	R744	HFO	HFC	R744+HFO+HFC
					51.4826	R1243zf	R41	0.52	0.48	HFO	HFC	HFO+HFC		44.4892	R32	R744	R41	0.2	0.4	0.4	HFC	R744	HFC	HFC+R744+HFC
					51.2838	R134a	R152a	0.08	0.92	HFC	HFC	HFC+HFC		44.4675	R32	R152a	R1243zf	0.2	0.2	0.6	HFC	HFC	HFO	HFC+HFC+HFO
					51.216	R152a	R1243zf	0.72	0.28	HFC	HFO	HFC+HFO		44.435	R152a	R1234yf	R744	0.6	0.2	0.2	HFC	HFO	R744	HFC+HFO+R744
					51.1915	R1234yf	R41	0.28	0.72	HFO	HFC	HFO+HFC		44.435	R152a	R1234ze(E)	R744	0.6	0.2	0.2	HFC	HFO	R744	HFC+HFO+R744
					51.1915	R1234ze(E)	R41	0.28	0.72	HFO	HFC	HFO+HFC		44.435	R152a	R1234ze(Z)	R744	0.6	0.2	0.2	HFC	HFO	R744	HFC+HFO+R744
					51.1915	R1234ze(Z)	R41	0.28	0.72	HFO	HFC	HFO+HFC		44.2222	R32	R1234yf	R41	0.4	0.2	0.4	HFC	HFO	HFC	HFC+HFO+HFC
					51.0739	R227ea	R152a	0.04	0.96	HFC	HFC	HFC+HFC		44.2222	R32	R1234ze(E)	R41	0.4	0.2	0.4	HFC	HFO	HFC	HFC+HFO+HFC
					51.0244	R152a	R744	0.72	0.28	HFC	R744	HFC+R744		44.2222	R32	R1234ze(Z)	R41	0.4	0.2	0.4	HFC	HFO	HFC	HFC+HFO+HFC
					51.0243	R32	R152a	0.24	0.76	HFC	HFC	HFC+HFC		44.2128	R152a	R744	R1243zf	0.4	0.4	0.2	HFC	R744	HFO	HFC+R744+HFO
					50.9155	R152a	R1234yf	0.88	0.12	HFC	HFO	HFC+HFO		44.1269	R152a	R1234yf	R1243zf	0.4	0.2	0.4	HFC	HFO	HFO	HFC+HFO+HFO
					50.9155	R152a	R1234ze(E)	0.88	0.12	HFC	HFO	HFC+HFO		44.1269	R152a	R1234ze(E)	R1243zf	0.4	0.2	0.4	HFC	HFO	HFO	HFC+HFO+HFO
					50.9155	R152a	R1234ze(Z)	0.88	0.12	HFC	HFO	HFC+HFO		44.1269	R152a	R1234ze(Z)	R1243zf	0.4	0.2	0.4	HFC	HFO	HFO	HFC+HFO+HFO
					50.7263	R152a	R1243zf	0.68	0.32	HFC	HFO	HFC+HFO		44.0488	R134a	R152a	R1243zf	0.2	0.6	0.2	HFC	HFC	HFO	HFC+HFC+HFO
					50.6043	R1243zf	R41	0.56	0.44	HFO	HFC	HFO+HFC		43.9495	R134a	R1243zf	R41	0.2	0.4	0.4	HFC	HFO	HFC	HFC+HFO+HFC
					50.5678	R125	R41	0.16	0.84	HFC	HFC	HFC+HFC		43.8353	R152a	R1234yf	R41	0.4	0.4	0.2	HFC	HFO	HFC	HFC+HFO+HFC
					50.3449	R32	R152a	0.28	0.72	HFC	HFC	HFC+HFC		43.8353	R152a	R1234ze(E)	R41	0.4	0.4	0.2	HFC	HFO	HFC	HFC+HFO+HFC
					50.2404	R152a	R1243zf	0.64	0.36	HFC	HFO	HFC+HFO		43.8353	R152a	R1234ze(Z)	R41	0.4	0.4	0.2	HFC	HFO	HFC	HFC+HFO+HFC
					50.2354	R32	R41	0.52	0.48	HFC	HFC	HFC+HFC		43.8286	R125	R152a	R41	0.2	0.4	0.4	HFC	HFC	HFC	HFC+HFC+HFC
					50.1892	R152a	R744	0.68	0.32	HFC	R744	HFC+R744		43.5227	R152a	R744	R1243zf	0.2	0.2	0.6	HFC	R744	HFO	HFC+R744+HFO
					50.1531	R227ea	R41	0.12	0.88	HFC	HFC	HFC+HFC		43.5034	R32	R152a	R1243zf	0.4	0.2	0.4	HFC	HFC	HFO	HFC+HFC+HFO
					49.7638	R134a	R41	0.24	0.76	HFC	HFC	HFC+HFC		43.4856	R134a	R1234yf	R41	0.2	0.2	0.6	HFC	HFO	HFC	HFC+HFO+HFC
					49.7631	R1243zf	R41	0.6	0.4	HFO	HFC	HFO+HFC		43.4856	R134a	R1234ze(E)	R41	0.2	0.2	0.6	HFC	HFO	HFC	HFC+HFO+HFC
					49.7584	R152a	R1243zf	0.6	0.4	HFC	HFO	HFC+HFO		43.4856	R134a	R1234ze(Z)	R41	0.2	0.2	0.6	HFC	HFO	HFC	HFC+HFO+HFC
					49.6943	R152a	R1234yf	0.84	0.16	HFC	HFO	HFC+HFO		43.2649	R32	R1243zf	R41	0.6	0.2	0.2	HFC	HFO	HFC	HFC+HFO+HFC
					49.6943	R152a	R1234ze(E)	0.84	0.16	HFC	HFO	HFC+HFO		42.9404	R152a	R1234yf	R1234ze(E)	0.6	0.2	0.2	HFC	HFO	HFO	HFC+HFO+HFO
					49.6943	R152a	R1234ze(Z)	0.84	0.16	HFC	HFO	HFC+HFO		42.9404	R152a	R1234yf	R1234ze(Z)	0.6	0.2	0.2	HFC	HFO	HFO	HFC+HFO+HFO
					49.6472	R32	R152a	0.32	0.68	HFC	HFC	HFC+HFC		42.9404	R152a	R1234ze(E)	R1234ze(Z)	0.6	0.2	0.2	HFC	HFO	HFO	HFC+HFO+HFO
					49.543	R134a	R152a	0.12	0.88	HFC	HFC	HFC+HFC		42.8934	R125	R1243zf	R41	0.2	0.2	0.6	HFC	HFO	HFC	HFC+HFO+HFC
					49.541	R125	R152a	0.08	0.92	HFC	HFC	HFC+HFC		42.7652	R125	R152a	R41	0.2	0.6	0.2	HFC	HFC	HFC	HFC+HFC+HFC
					49.3686	R1234yf	R41	0.32	0.68	HFO	HFC	HFO+HFC		42.7576	R1234yf	R1243zf	R41	0.2	0.6	0.2	HFO	HFO	HFC	HFO+HFO+HFC
					49.3686	R1234ze(E)	R41	0.32	0.68	HFO	HFC	HFO+HFC		42.7576	R1234ze(E)	R1243zf	R41	0.2	0.6	0.2	HFO	HFO	HFC	HFO+HFO+HFC
					49.3686	R1234ze(Z)	R41	0.32	0.68	HFO	HFC	HFO+HFC		42.7576	R1234ze(Z)	R1243zf	R41	0.2	0.6	0.2	HFO	HFO	HFC	HFO+HFO+HFC
					49.2801	R152a	R1243zf	0.56	0.44	HFC	HFO	HFC+HFO		42.5376	R32	R152a	R744	0.4	0.4	0.2	HFC	HFC	R744	HFC+HFC+R744
					49.2299	R152a	R744	0.64	0.36	HFC	R744	HFC+R744		42.5128	R1234ze(E)	R1243zf	R41	0.4	0.2	0.4	HFO	HFO	HFC	HFO+HFO+HFC
					48.9567	R1243zf	R41	0.64	0.36	HFO	HFC	HFO+HFC		42.5128	R1234ze(Z)	R1243zf	R41	0.4	0.2	0.4	HFO	HFO	HFC	HFO+HFO+HFC
					48.9306	R32	R152a	0.36	0.64	HFC	HFC	HFC+HFC		42.5128	R1234yf	R1243zf	R41	0.4	0.2	0.4	HFO	HFO	HFC	HFO+HFO+HFC
					48.8924	R32	R41	0.56	0.44	HFC	HFC	HFC+HFC		42.5112	R134a	R32	R152a	0.2	0.2	0.6	HFC	HFC	HFC	HFC+HFC+HFC
					48.8056	R152a	R1243zf	0.52	0.48	HFC	HFO	HFC+HFO		42.1124	R134a	R152a	R1243zf	0.2	0.4	0.4	HFC	HFC	HFO	HFC+HFC+HFO
					48.5011	R152a	R1234yf	0.8	0.2	HFC	HFO	HFC+HFO		42.068	R152a	R1234yf	R1243zf	0.2	0.2	0.6	HFC	HFO	HFO	HFC+HFO+HFO
					48.5011	R152a	R1234ze(E)	0.8	0.2	HFC	HFO	HFC+HFO		42.068	R152a	R1234ze(E)	R1243zf	0.2	0.2	0.6	HFC	HFO	HFO	HFC+HFO+HFO
					48.5011	R152a	R1234ze(Z)	0.8	0.2	HFC	HFO	HFC+HFO		42.068	R152a	R1234ze(Z)	R1243zf	0.2	0.2	0.6	HFC	HFO	HFO	HFC+HFO+HFO
					48.335	R152a	R1243zf	0.48	0.52	HFC	HFO	HFC+HFO		42.0351	R32	R152a	R1243zf	0.6	0.2	0.2	HFC	HFC	HFO	HFC+HFC+HFO
					48.1941	R32	R152a	0.4	0.6	HFC	HFC	HFC+HFC		41.8444	R32	R152a	R1234yf	0.4	0.4	0.2	HFC	HFC	HFO	HFC+HFC+HFO
					48.1833	R1243zf	R41	0.68	0.32	HFO	HFC	HFO+HFC		41.8444	R32	R152a	R1234ze(E)	0.4	0.4	0.2	HFC	HFC	HFO	HFC+HFC+HFO
					48.1163	R152a	R744	0.6	0.4	HFC	R744	HFC+R744		41.8444	R32	R152a	R1234ze(Z)	0.4	0.4	0.2	HFC	HFC	HFO	HFC+HFC+HFO
					47.8681	R152a	R1243zf	0.44	0.56	HFC	HFO	HFC+HFO		41.8239	R744	R1243zf	R41	0.4	0.4	0.2	R744	HFO	HFC	R744+HFO+HFC
					47.8125	R134a	R152a	0.16	0.84	HFC	HFC	HFC+HFC		41.4268	R32	R1234yf	R41	0.2	0.4	0.4	HFC	HFO	HFC	HFC+HFO+HFC
					47.6506	R1234yf	R41	0.36	0.64	HFO	HFC	HFO+HFC		41.4268	R32	R1234ze(E)	R41	0.2	0.4	0.4	HFC	HFO	HFC	HFC+HFO+HFC
					47.6506	R1234ze(E)	R41	0.36	0.64	HFO	HFC	HFO+HFC		41.4268	R32	R1234ze(Z)	R41	0.2	0.4	0.4	HFC	HFO	HFC	HFC+HFO+HFC
					47.6506	R1234ze(Z)	R41	0.36	0.64	HFO	HFC	HFO+HFC		41.0067	R152a	R1234yf	R1243zf	0.4	0.4	0.2	HFC	HFO	HFO	HFC+HFO+HFO
					47.5489	R32	R41	0.6	0.4	HFC	HFC	HFC+HFC		41.0067	R152a	R1234ze(E)	R1243zf	0.4	0.4	0.2	HFC	HFO	HFO	HFC+HFO+HFO
					47.5014	R227ea	R152a	0.08	0.92	HFC	HFC	HFC+HFC		41.0067	R152a	R1234ze(Z)	R1243zf	0.4	0.4	0.2	HFC	HFO	HFO	HFC+HFO+HFO
					47.4371	R32	R152a	0.44	0.56	HFC	HFC	HFC+HFC		40.9182	R134a	R152a	R744	0.2	0.6	0.2	HFC	HFC	R744	HFC+HFC+R744
					47.4051	R152a	R1243zf	0.4	0.6	HFC	HFO	HFC+HFO		40.9122	R134a	R1243zf	R41	0.2	0.6	0.2	HFC	HFO	HFC	HFC+HFO+HFC
					47.3823	R1243zf	R41	0.72	0.28	HFO	HFC	HFO+HFC		40.7566	R125	R32	R41	0.2	0.2	0.6	HFC	HFC	HFC	HFC+HFC+HFC
					47.3354	R152a	R1234yf	0.76	0.24	HFC	HFO	HFC+HFO		40.5876	R134a	R152a	R1234yf	0.2	0.6	0.2	HFC	HFC	HFO	HFC+HFC+HFO
					47.3354	R152a	R1234ze(E)	0.76	0.24	HFC	HFO	HFC+HFO		40.5876	R134a	R152a	R1234ze(E)	0.2	0.6	0.2	HFC	HFC	HFO	HFC+HFC+HFO
					47.3354	R152a	R1234ze(Z)	0.76	0.24	HFC	HFO	HFC+HFO		40.5876	R134a	R152a	R1234ze(Z)	0.2	0.6	0.2	HFC	HFC	HFO	HFC+HFC+HFO
					47.1743	R134a	R41	0.28	0.72	HFC	HFC	HFC+HFC		40.5417	R152a	R744	R1243zf	0.2	0.4	0.4	HFC	R744	HFO	HFC+R744+HFO
					46.9482	R125	R152a	0.12	0.88	HFC	HFC	HFC+HFC		40.456	R32	R152a	R744	0.2	0.4	0.4	HFC	HFC	R744	HFC+HFC+R744
					46.9459	R152a	R1243zf	0.36	0.64	HFC	HFO	HFC+HFO		40.3645	R134a	R32	R41	0.2	0.4	0.4	HFC	HFC	HFC	HFC+HFC+HFC
					46.8073	R152a	R744	0.56	0.44	HFC	R744	HFC+R744		40.2336	R134a	R152a	R1243zf	0.2	0.2	0.6	HFC	HFC	HFO	HFC+HFC+HFO
					46.7412	R125	R41	0.2	0.8	HFC	HFC	HFC+HFC		40.2315	R152a	R744	R41	0.2	0.6	0.2	HFC	R744	HFC	HFC+R744+HFC
					46.6743	R1243zf	R41	0.76	0.24	HFO	HFC	HFO+HFC		40.0903	R125	R152a	R1243zf	0.2	0.6	0.2	HFC	HFC	HFO	HFC+HFC+HFO
					46.6585	R32	R152a	0.48	0.52	HFC	HFC	HFC+HFC		39.8418	R1234yf	R744	R41	0.2	0.4	0.4	HFO	R744	HFC	HFO+R744+HFC
					46.4905	R152a	R1243zf	0.32	0.68	HFC	HFO	HFC+HFO		39.8418	R1234ze(E)	R744	R41	0.2	0.4	0.4	HFO	R744	HFC	HFO+R744+HFC
					46.2048	R32	R41	0.64	0.36	HFC	HFC	HFC+HFC		39.8418	R1234ze(Z)	R744	R41	0.2	0.4	0.4	HFO	R744	HFC	HFO+R744+HFC
					46.1967	R152a	R1234yf	0.72	0.28	HFC	HFO	HFC+HFO		39.812	R125	R1243zf	R41	0.2	0.4	0.4	HFC	HFO	HFC	HFC+HFO+HFC
					46.1967	R152a	R1234ze(E)	0.72	0.28	HFC	HFO	HFC+HFO		39.8031	R32	R152a	R1234yf	0.2	0.4	0.4	HFC	HFC	HFO	HFC+HFC+HFO
					46.1967	R152a	R1234ze(Z)	0.72	0.28	HFC	HFO	HFC+HFO		39.8031	R32	R152a	R1234ze(E)	0.2	0.4	0.4	HFC	HFC	HFO	HFC+HFC+HFO
					46.093	R134a	R152a	0.2	0.8	HFC	HFC	HFC+HFC		39.8031	R32	R152a	R1234ze(Z)	0.2	0.4	0.4	HFC	HFC	HFO	HFC+HFC+HFO
					46.039	R152a	R1243zf	0.28	0.72	HFC	HFO	HFC+HFO		39.7263	R227ea	R152a	R41	0.2	0.2	0.6	HFC	HFC	HFC	HFC+HFC+HFC
					45.9942	R1243zf	R41	0.8	0.2	HFO	HFC	HFO+HFC		39.4786	R32	R744	R1243zf	0.2	0.2	0.6	HFC	R744	HFO	HFC+R744+HFO
					45.99	R1234yf	R41	0.4	0.6	HFO	HFC	HFO+HFC		39.2922	R1234yf	R744	R41	0.4	0.2	0.4	HFO	R744	HFC	HFO+R744+HFC
					45.99	R1234ze(E)	R41	0.4	0.6	HFO	HFC	HFO+HFC		39.2922	R1234ze(E)	R744	R41	0.4	0.2	0.4	HFO	R744	HFC	HFO+R744+HFC
					45.99	R1234ze(Z)	R41	0.4	0.6	HFO	HFC	HFO+HFC		39.2922	R1234ze(Z)	R744	R41	0.4	0.2	0.4	HFO	R744	HFC	HFO+R744+HFC
					45.8576	R32	R152a	0.52	0.48	HFC	HFC	HFC+HFC		39.0376	R134a	R152a	R41	0.4	0.2	0.4	HFC	HFC	HFC	HFC+HFC+HFC
					45.5915	R152a	R1243zf	0.24	0.76	HFC	HFO	HFC+HFO		38.8891	R32	R1234yf	R41	0.6	0.2	0.2	HFC	HFO	HFC	HFC+HFO+HFC
					45.3405	R1243zf	R41	0.84	0.16	HFO	HFC	HFO+HFC		38.8891	R32	R1234ze(E)	R41	0.6	0.2	0.2	HFC	HFO	HFC	HFC+HFO+HFC
					45.246	R152a	R744	0.52	0.48	HFC	R744	HFC+R744		38.8891	R32	R1234ze(Z)	R41	0.6	0.2	0.2	HFC	HFO	HFC	HFC+HFO+HFC
					45.2459	R227ea	R41	0.16	0.84	HFC	HFC	HFC+HFC		38.8844	R125	R1234yf	R41	0.2	0.2	0.6	HFC	HFO	HFC	HFC+HFO+HFC
					45.1479	R152a	R1243zf	0.2	0.8	HFC	HFO	HFC+HFO		38.8844	R125	R1234ze(E)	R41	0.2	0.2	0.6	HFC	HFO	HFC	HFC+HFO+HFC
					45.0847	R152a	R1234yf	0.68	0.32	HFC	HFO	HFC+HFO		38.8844	R125	R1234ze(Z)	R41	0.2	0.2	0.6	HFC	HFO	HFC	HFC+HFO+HFC
					45.0847	R152a	R1234ze(E)	0.68	0.32	HFC	HFO	HFC+HFO		38.8794	R227ea	R152a	R41	0.2	0.4	0.4	HFC	HFC	HFC	HFC+HFC+HFC
					45.0847	R152a	R1234ze(Z)	0.68	0.32	HFC	HFO	HFC+HFO		38.446	R134a	R32	R152a	0.2	0.4	0.4	HFC	HFC	HFC	HFC+HFC+HFC
					45.0334	R32	R152a	0.56	0.44	HFC	HFC	HFC+HFC		38.4397	R125	R152a	R1243zf	0.2	0.4	0.4	HFC	HFC	HFO	HFC+HFC+HFO
					44.8602	R32	R41	0.68	0.32	HFC	HFC	HFC+HFC		38.315	R134a	R152a	R41	0.4	0.4	0.2	HFC	HFC	HFC	HFC+HFC+HFC
					44.7121	R1243zf	R41	0.88	0.12	HFO	HFC	HFO+HFC		38.231	R227ea	R152a	R41	0.2	0.6	0.2	HFC	HFC	HFC	HFC+HFC+HFC
					44.7085	R152a	R1243zf	0.16	0.84	HFC	HFO	HFC+HFO		38.0708	R227ea	R1243zf	R41	0.2	0.2	0.6	HFC	HFO	HFC	HFC+HFO+HFC
					44.6851	R134a	R41	0.32	0.68	HFC	HFC	HFC+HFC		38.0495	R152a	R1234yf	R1243zf	0.2	0.4	0.4	HFC	HFO	HFO	HFC+HFO+HFO
					44.4772	R1234yf	R41	0.44	0.56	HFO	HFC	HFO+HFC		38.0495	R152a	R1234ze(E)	R1243zf	0.2	0.4	0.4	HFC	HFO	HFO	HFC+HFO+HFO
					44.4772	R1234ze(E)	R41	0.44	0.56	HFO	HFC	HFO+HFC		38.0495	R152a	R1234ze(Z)	R1243zf	0.2	0.4	0.4	HFC	HFO	HFO	HFC+HFO+HFO
					44.4772	R1234ze(Z)	R41	0.44	0.56	HFO	HFC	HFO+HFC		38.021	R125	R32	R152a	0.2	0.2	0.6	HFC	HFC	HFC	HFC+HFC+HFC
					44.3847	R134a	R152a	0.24	0.76	HFC	HFC	HFC+HFC		37.9613	R32	R152a	R1234yf	0.6	0.2	0.2	HFC	HFC	HFO	HFC+HFC+HFO
					44.3802	R125	R152a	0.16	0.84	HFC	HFC	HFC+HFC		37.9613	R32	R152a	R1234ze(E)	0.6	0.2	0.2	HFC	HFC	HFO	HFC+HFC+HFO
					44.2731	R152a	R1243zf	0.12	0.88	HFC	HFO	HFC+HFO		37.9613	R32	R152a	R1234ze(Z)	0.6	0.2	0.2	HFC	HFC	HFO	HFC+HFC+HFO
					44.1848	R32	R152a	0.6	0.4	HFC	HFC	HFC+HFC		37.9374	R1234yf	R1243zf	R41	0.4	0.4	0.2	HFO	HFO	HFC	HFO+HFO+HFC
					44.1076	R1243zf	R41	0.92	0.08	HFO	HFC	HFO+HFC		37.9374	R1234ze(E)	R1243zf	R41	0.4	0.4	0.2	HFO	HFO	HFC	HFO+HFO+HFC
					44.0745	R227ea	R152a	0.12	0.88	HFC	HFC	HFC+HFC		37.9374	R1234ze(Z)	R1243zf	R41	0.4	0.4	0.2	HFO	HFO	HFC	HFO+HFO+HFC
					43.9992	R152a	R1234yf	0.64	0.36	HFC	HFO	HFC+HFO		37.7686	R152a	R1234yf	R744	0.4	0.4	0.2	HFC	HFO	R744	HFC+HFO+R744
					43.9992	R152a	R1234ze(E)	0.64	0.36	HFC	HFO	HFC+HFO		37.7686	R152a	R1234ze(E)	R744	0.4	0.4	0.2	HFC	HFO	R744	HFC+HFO+R744
					43.9992	R152a	R1234ze(Z)	0.64	0.36	HFC	HFO	HFC+HFO		37.7686	R152a	R1234ze(Z)	R744	0.4	0.4	0.2	HFC	HFO	R744	HFC+HFO+R744
					43.7884	R152a	R1243zf	0.08	0.92	HFC	HFO	HFC+HFO		37.5916	R152a	R1234yf	R744	0.4	0.2	0.4	HFC	HFO	R744	HFC+HFO+R744
					43.5262	R1243zf	R41	0.96	0.04	HFO	HFC	HFO+HFC		37.5916	R152a	R1234ze(E)	R744	0.4	0.2	0.4	HFC	HFO	R744	HFC+HFO+R744
					43.515	R32	R41	0.72	0.28	HFC	HFC	HFC+HFC		37.5916	R152a	R1234ze(Z)	R744	0.4	0.2	0.4	HFC	HFO	R744	HFC+HFO+R744
					43.3754	R152a	R1243zf	0.04	0.96	HFC	HFO	HFC+HFO		37.4607	R134a	R1243zf	R41	0.4	0.2	0.4	HFC	HFO	HFC	HFC+HFO+HFC
					43.3511	R152a	R744	0.48	0.52	HFC	R744	HFC+R744		37.3755	R32	R744	R1243zf	0.4	0.2	0.4	HFC	R744	HFO	HFC+R744+HFO
					43.3108	R32	R152a	0.64	0.36	HFC	HFC	HFC+HFC		37.373	R125	R744	R41	0.2	0.2	0.6	HFC	R744	HFC	HFC+R744+HFC
					43.0809	R125	R41	0.24	0.76	HFC	HFC	HFC+HFC		37.3521	R32	R1234yf	R1243zf	0.2	0.2	0.6	HFC	HFO	HFO	HFC+HFO+HFO
					43.0533	R1234yf	R41	0.48	0.52	HFO	HFC	HFO+HFC		37.3521	R32	R1234ze(E)	R1243zf	0.2	0.2	0.6	HFC	HFO	HFO	HFC+HFO+HFO
					43.0533	R1234ze(E)	R41	0.48	0.52	HFO	HFC	HFO+HFC		37.3521	R32	R1234ze(Z)	R1243zf	0.2	0.2	0.6	HFC	HFO	HFO	HFC+HFO+HFO
					43.0533	R1234ze(Z)	R41	0.48	0.52	HFO	HFC	HFO+HFC		36.7743	R125	R152a	R1234yf	0.2	0.6	0.2	HFC	HFC	HFO	HFC+HFC+HFO
					42.9404	R152a	R1234yf	0.6	0.4	HFC	HFO	HFC+HFO		36.7743	R125	R152a	R1234ze(E)	0.2	0.6	0.2	HFC	HFC	HFO	HFC+HFC+HFO
					42.9404	R152a	R1234ze(E)	0.6	0.4	HFC	HFO	HFC+HFO		36.7743	R125	R152a	R1234ze(Z)	0.2	0.6	0.2	HFC	HFC	HFO	HFC+HFC+HFO
					42.9404	R152a	R1234ze(Z)	0.6	0.4	HFC	HFO	HFC+HFO		36.6555	R32	R744	R41	0.6	0.2	0.2	HFC	R744	HFC	HFC+R744+HFC
					42.8279	R32	R1243zf	0.04	0.96	HFC	HFO	HFC+HFO		36.2748	R227ea	R152a	R1243zf	0.2	0.6	0.2	HFC	HFC	HFO	HFC+HFC+HFO
					42.6883	R134a	R152a	0.28	0.72	HFC	HFC	HFC+HFC		36.2481	R134a	R152a	R1243zf	0.4	0.4	0.2	HFC	HFC	HFO	HFC+HFC+HFO
					42.6819	R32	R1243zf	0.08	0.92	HFC	HFO	HFC+HFO		36.225	R152a	R1234yf	R1234ze(E)	0.4	0.2	0.4	HFC	HFO	HFO	HFC+HFO+HFO
					42.6069	R744	R1243zf	0.04	0.96	R744	HFO	R744+HFO		36.225	R152a	R1234yf	R1234ze(Z)	0.4	0.2	0.4	HFC	HFO	HFO	HFC+HFO+HFO
					42.5283	R32	R1243zf	0.12	0.88	HFC	HFO	HFC+HFO		36.225	R152a	R1234ze(E)	R1234ze(Z)	0.4	0.2	0.4	HFC	HFO	HFO	HFC+HFO+HFO
					42.4103	R32	R152a	0.68	0.32	HFC	HFC	HFC+HFC		36.225	R152a	R1234yf	R1234ze(E)	0.4	0.4	0.2	HFC	HFO	HFO	HFC+HFO+HFO
					42.3829	R1234yf	R1243zf	0.04	0.96	HFO	HFO	HFO+HFO		36.225	R152a	R1234yf	R1234ze(Z)	0.4	0.4	0.2	HFC	HFO	HFO	HFC+HFO+HFO
					42.3829	R1234ze(E)	R1243zf	0.04	0.96	HFO	HFO	HFO+HFO		36.225	R152a	R1234ze(E)	R1234ze(Z)	0.4	0.4	0.2	HFC	HFO	HFO	HFC+HFO+HFO
					42.3829	R1234ze(Z)	R1243zf	0.04	0.96	HFO	HFO	HFO+HFO		35.9133	R152a	R1234yf	R41	0.2	0.6	0.2	HFC	HFO	HFC	HFC+HFO+HFC
					42.3663	R32	R1243zf	0.16	0.84	HFC	HFO	HFC+HFO		35.9133	R152a	R1234ze(E)	R41	0.2	0.6	0.2	HFC	HFO	HFC	HFC+HFO+HFC
					42.2925	R134a	R41	0.36	0.64	HFC	HFC	HFC+HFC		35.9133	R152a	R1234ze(Z)	R41	0.2	0.6	0.2	HFC	HFO	HFC	HFC+HFO+HFC
					42.2135	R744	R1243zf	0.08	0.92	R744	HFO	R744+HFO		35.8268	R32	R152a	R744	0.6	0.2	0.2	HFC	HFC	R744	HFC+HFC+R744
					42.1952	R32	R1243zf	0.2	0.8	HFC	HFO	HFC+HFO		35.5385	R1234yf	R1234ze(E)	R41	0.2	0.4	0.4	HFO	HFO	HFC	HFO+HFO+HFC
					42.1694	R32	R41	0.76	0.24	HFC	HFC	HFC+HFC		35.5385	R1234yf	R1234ze(Z)	R41	0.2	0.4	0.4	HFO	HFO	HFC	HFO+HFO+HFC
					42.0768	R32	R1243zf	0.24	0.76	HFC	HFO	HFC+HFO		35.5385	R1234ze(E)	R1234ze(Z)	R41	0.2	0.4	0.4	HFO	HFO	HFC	HFO+HFO+HFC
					42.0628	R134a	R1243zf	0.04	0.96	HFC	HFO	HFC+HFO		35.5385	R1234yf	R1234ze(E)	R41	0.4	0.2	0.4	HFO	HFO	HFC	HFO+HFO+HFC
					41.9085	R152a	R1234yf	0.56	0.44	HFC	HFO	HFC+HFO		35.5385	R1234yf	R1234ze(Z)	R41	0.4	0.2	0.4	HFO	HFO	HFC	HFO+HFO+HFC
					41.9085	R152a	R1234ze(E)	0.56	0.44	HFC	HFO	HFC+HFO		35.5385	R1234ze(E)	R1234ze(Z)	R41	0.4	0.2	0.4	HFO	HFO	HFC	HFO+HFO+HFC
					41.9085	R152a	R1234ze(Z)	0.56	0.44	HFC	HFO	HFC+HFO		35.4053	R227ea	R32	R41	0.2	0.2	0.6	HFC	HFC	HFC	HFC+HFC+HFC
					41.8928	R32	R1243zf	0.28	0.72	HFC	HFO	HFC+HFO		35.3311	R125	R152a	R744	0.2	0.6	0.2	HFC	HFC	R744	HFC+HFC+R744
					41.8594	R744	R1243zf	0.12	0.88	R744	HFO	R744+HFO		34.9499	R134a	R125	R41	0.2	0.2	0.6	HFC	HFC	HFC	HFC+HFC+HFC
					41.8387	R125	R152a	0.2	0.8	HFC	HFC	HFC+HFC		34.9286	R125	R152a	R1243zf	0.2	0.2	0.6	HFC	HFC	HFO	HFC+HFC+HFO
					41.8064	R1234yf	R1243zf	0.08	0.92	HFO	HFO	HFO+HFO		34.8092	R125	R32	R41	0.2	0.4	0.4	HFC	HFC	HFC	HFC+HFC+HFC
					41.8064	R1234ze(E)	R1243zf	0.08	0.92	HFO	HFO	HFO+HFO		34.679	R744	R1243zf	R41	0.6	0.2	0.2	R744	HFO	HFC	R744+HFO+HFC
					41.8064	R1234ze(Z)	R1243zf	0.08	0.92	HFO	HFO	HFO+HFO		34.5559	R134a	R32	R41	0.4	0.2	0.4	HFC	HFC	HFC	HFC+HFC+HFC
					41.7159	R1234yf	R41	0.52	0.48	HFO	HFC	HFO+HFC		34.4912	R125	R1243zf	R41	0.2	0.6	0.2	HFC	HFO	HFC	HFC+HFO+HFC
					41.7159	R1234ze(E)	R41	0.52	0.48	HFO	HFC	HFO+HFC		34.3822	R1234yf	R744	R1243zf	0.2	0.2	0.6	HFO	R744	HFO	HFO+R744+HFO
					41.7159	R1234ze(Z)	R41	0.52	0.48	HFO	HFC	HFO+HFC		34.3822	R1234ze(E)	R744	R1243zf	0.2	0.2	0.6	HFO	R744	HFO	HFO+R744+HFO
					41.6975	R32	R1243zf	0.32	0.68	HFC	HFO	HFC+HFO		34.3822	R1234ze(Z)	R744	R1243zf	0.2	0.2	0.6	HFO	R744	HFO	HFO+R744+HFO
					41.4898	R32	R1243zf	0.36	0.64	HFC	HFO	HFC+HFO		34.3548	R134a	R32	R41	0.2	0.6	0.2	HFC	HFC	HFC	HFC+HFC+HFC
					41.4819	R32	R152a	0.72	0.28	HFC	HFC	HFC+HFC		34.2647	R134a	R32	R1243zf	0.2	0.2	0.6	HFC	HFC	HFO	HFC+HFC+HFO
					41.4146	R125	R1243zf	0.04	0.96	HFC	HFO	HFC+HFO		34.0241	R32	R744	R1243zf	0.2	0.4	0.4	HFC	R744	HFO	HFC+R744+HFO
					41.4045	R744	R1243zf	0.16	0.84	R744	HFO	R744+HFO		33.9978	R32	R1234yf	R1243zf	0.4	0.2	0.4	HFC	HFO	HFO	HFC+HFO+HFO
					41.2684	R32	R1243zf	0.4	0.6	HFC	HFO	HFC+HFO		33.9978	R32	R1234ze(E)	R1243zf	0.4	0.2	0.4	HFC	HFO	HFO	HFC+HFO+HFO
					41.2364	R1234yf	R1243zf	0.12	0.88	HFO	HFO	HFO+HFO		33.9978	R32	R1234ze(Z)	R1243zf	0.4	0.2	0.4	HFC	HFO	HFO	HFC+HFO+HFO
					41.2364	R1234ze(E)	R1243zf	0.12	0.88	HFO	HFO	HFO+HFO		33.9222	R227ea	R32	R152a	0.2	0.2	0.6	HFC	HFC	HFC	HFC+HFC+HFC
					41.2364	R1234ze(Z)	R1243zf	0.12	0.88	HFO	HFO	HFO+HFO		33.8908	R32	R744	R1243zf	0.6	0.2	0.2	HFC	R744	HFO	HFC+R744+HFO
					41.1502	R134a	R1243zf	0.08	0.92	HFC	HFO	HFC+HFO		33.8048	R134a	R32	R152a	0.2	0.6	0.2	HFC	HFC	HFC	HFC+HFC+HFC
					41.0318	R32	R1243zf	0.44	0.56	HFC	HFO	HFC+HFO		33.7064	R125	R32	R152a	0.2	0.4	0.4	HFC	HFC	HFC	HFC+HFC+HFC
					41.0041	R134a	R152a	0.32	0.68	HFC	HFC	HFC+HFC		33.7019	R152a	R744	R1243zf	0.2	0.6	0.2	HFC	R744	HFO	HFC+R744+HFO
					41.0023	R152a	R744	0.44	0.56	HFC	R744	HFC+R744		33.6495	R134a	R32	R152a	0.4	0.2	0.4	HFC	HFC	HFC	HFC+HFC+HFC
					40.9045	R152a	R1234yf	0.52	0.48	HFC	HFO	HFC+HFO		33.5935	R134a	R125	R152a	0.2	0.2	0.6	HFC	HFC	HFC	HFC+HFC+HFC
					40.9045	R152a	R1234ze(E)	0.52	0.48	HFC	HFO	HFC+HFO		33.0257	R227ea	R152a	R1243zf	0.2	0.4	0.4	HFC	HFC	HFO	HFC+HFC+HFO
					40.9045	R152a	R1234ze(Z)	0.52	0.48	HFC	HFO	HFC+HFO		32.926	R134a	R152a	R1234yf	0.2	0.4	0.4	HFC	HFC	HFO	HFC+HFC+HFO
					40.9008	R744	R1243zf	0.2	0.8	R744	HFO	R744+HFO		32.926	R134a	R152a	R1234ze(E)	0.2	0.4	0.4	HFC	HFC	HFO	HFC+HFC+HFO
					40.8234	R32	R41	0.8	0.2	HFC	HFC	HFC+HFC		32.926	R134a	R152a	R1234ze(Z)	0.2	0.4	0.4	HFC	HFC	HFO	HFC+HFC+HFO
					40.7903	R227ea	R152a	0.16	0.84	HFC	HFC	HFC+HFC		31.8762	R134a	R152a	R1243zf	0.4	0.2	0.4	HFC	HFC	HFO	HFC+HFC+HFO
					40.7783	R32	R1243zf	0.48	0.52	HFC	HFO	HFC+HFO		31.6692	R227ea	R1243zf	R41	0.2	0.4	0.4	HFC	HFO	HFC	HFC+HFO+HFC
					40.7393	R227ea	R41	0.2	0.8	HFC	HFC	HFC+HFC		31.5467	R134a	R1234yf	R41	0.2	0.4	0.4	HFC	HFO	HFC	HFC+HFO+HFC
					40.7216	R227ea	R1243zf	0.04	0.96	HFC	HFO	HFC+HFO		31.5467	R134a	R1234ze(E)	R41	0.2	0.4	0.4	HFC	HFO	HFC	HFC+HFO+HFC
					40.6589	R1234yf	R1243zf	0.16	0.84	HFO	HFO	HFO+HFO		31.5467	R134a	R1234ze(Z)	R41	0.2	0.4	0.4	HFC	HFO	HFC	HFC+HFO+HFC
					40.6589	R1234ze(E)	R1243zf	0.16	0.84	HFO	HFO	HFO+HFO		31.4994	R134a	R744	R41	0.2	0.4	0.4	HFC	R744	HFC	HFC+R744+HFC
					40.6589	R1234ze(Z)	R1243zf	0.16	0.84	HFO	HFO	HFO+HFO		31.3665	R134a	R152a	R744	0.2	0.4	0.4	HFC	HFC	R744	HFC+HFC+R744
					40.5245	R32	R152a	0.76	0.24	HFC	HFC	HFC+HFC		31.0704	R134a	R1243zf	R41	0.4	0.4	0.2	HFC	HFO	HFC	HFC+HFO+HFC
					40.5058	R32	R1243zf	0.52	0.48	HFC	HFO	HFC+HFO		31.0012	R227ea	R744	R41	0.2	0.2	0.6	HFC	R744	HFC	HFC+R744+HFC
					40.4129	R1234yf	R41	0.56	0.44	HFO	HFC	HFO+HFC		30.9605	R32	R152a	R1234yf	0.4	0.2	0.4	HFC	HFC	HFO	HFC+HFC+HFO
					40.4129	R1234ze(E)	R41	0.56	0.44	HFO	HFC	HFO+HFC		30.9605	R32	R152a	R1234ze(E)	0.4	0.2	0.4	HFC	HFC	HFO	HFC+HFC+HFO
					40.4129	R1234ze(Z)	R41	0.56	0.44	HFO	HFC	HFO+HFC		30.9605	R32	R152a	R1234ze(Z)	0.4	0.2	0.4	HFC	HFC	HFO	HFC+HFC+HFO
					40.34	R744	R1243zf	0.24	0.76	R744	HFO	R744+HFO		30.6342	R227ea	R152a	R744	0.2	0.6	0.2	HFC	HFC	R744	HFC+HFC+R744
					40.2268	R134a	R1243zf	0.12	0.88	HFC	HFO	HFC+HFO		30.3881	R134a	R744	R1243zf	0.2	0.2	0.6	HFC	R744	HFO	HFC+R744+HFO
					40.2119	R32	R1243zf	0.56	0.44	HFC	HFO	HFC+HFO		30.1697	R227ea	R152a	R1234yf	0.2	0.6	0.2	HFC	HFC	HFO	HFC+HFC+HFO
					39.9934	R134a	R41	0.4	0.6	HFC	HFC	HFC+HFC		30.1697	R227ea	R152a	R1234ze(E)	0.2	0.6	0.2	HFC	HFC	HFO	HFC+HFC+HFO
					39.9302	R152a	R1234yf	0.48	0.52	HFC	HFO	HFC+HFO		30.1697	R227ea	R152a	R1234ze(Z)	0.2	0.6	0.2	HFC	HFC	HFO	HFC+HFC+HFO
					39.9302	R152a	R1234ze(E)	0.48	0.52	HFC	HFO	HFC+HFO		30.0184	R32	R1234yf	R41	0.4	0.4	0.2	HFC	HFO	HFC	HFC+HFO+HFC
					39.9302	R152a	R1234ze(Z)	0.48	0.52	HFC	HFO	HFC+HFO		30.0184	R32	R1234ze(E)	R41	0.4	0.4	0.2	HFC	HFO	HFC	HFC+HFO+HFC
					39.8939	R32	R1243zf	0.6	0.4	HFC	HFO	HFC+HFO		30.0184	R32	R1234ze(Z)	R41	0.4	0.4	0.2	HFC	HFO	HFC	HFC+HFO+HFC
					39.8419	R125	R1243zf	0.08	0.92	HFC	HFO	HFC+HFO		29.9497	R134a	R744	R41	0.4	0.2	0.4	HFC	R744	HFC	HFC+R744+HFC
					39.7114	R744	R1243zf	0.28	0.72	R744	HFO	R744+HFO		29.9311	R32	R152a	R744	0.4	0.2	0.4	HFC	HFC	R744	HFC+HFC+R744
					39.6546	R1234yf	R1243zf	0.2	0.8	HFO	HFO	HFO+HFO		29.8985	R134a	R152a	R744	0.4	0.4	0.2	HFC	HFC	R744	HFC+HFC+R744
					39.6546	R1234ze(E)	R1243zf	0.2	0.8	HFO	HFO	HFO+HFO		29.6848	R134a	R32	R1243zf	0.2	0.4	0.4	HFC	HFC	HFO	HFC+HFC+HFO
					39.6546	R1234ze(Z)	R1243zf	0.2	0.8	HFO	HFO	HFO+HFO		29.4702	R32	R744	R41	0.4	0.4	0.2	HFC	R744	HFC	HFC+R744+HFC
					39.5836	R125	R41	0.28	0.72	HFC	HFC	HFC+HFC		28.9558	R32	R1234yf	R1243zf	0.6	0.2	0.2	HFC	HFO	HFO	HFC+HFO+HFO
					39.5484	R32	R1243zf	0.64	0.36	HFC	HFO	HFC+HFO		28.9558	R32	R1234ze(E)	R1243zf	0.6	0.2	0.2	HFC	HFO	HFO	HFC+HFO+HFO
					39.5368	R32	R152a	0.8	0.2	HFC	HFC	HFC+HFC		28.9558	R32	R1234ze(Z)	R1243zf	0.6	0.2	0.2	HFC	HFO	HFO	HFC+HFO+HFO
					39.4772	R32	R41	0.84	0.16	HFC	HFC	HFC+HFC		28.7262	R134a	R152a	R1234yf	0.4	0.4	0.2	HFC	HFC	HFO	HFC+HFC+HFO
					39.3448	R134a	R1243zf	0.16	0.84	HFC	HFO	HFC+HFO		28.7262	R134a	R152a	R1234ze(E)	0.4	0.4	0.2	HFC	HFC	HFO	HFC+HFC+HFO
					39.3328	R134a	R152a	0.36	0.64	HFC	HFC	HFC+HFC		28.7262	R134a	R152a	R1234ze(Z)	0.4	0.4	0.2	HFC	HFC	HFO	HFC+HFC+HFO
					39.3253	R125	R152a	0.24	0.76	HFC	HFC	HFC+HFC		28.3074	R32	R744	R1243zf	0.4	0.4	0.2	HFC	R744	HFO	HFC+R744+HFO
					39.1714	R32	R1243zf	0.68	0.32	HFC	HFO	HFC+HFO		27.0326	R227ea	R1234yf	R41	0.2	0.2	0.6	HFC	HFO	HFC	HFC+HFO+HFC
					39.0019	R744	R1243zf	0.32	0.68	R744	HFO	R744+HFO		27.0326	R227ea	R1234ze(E)	R41	0.2	0.2	0.6	HFC	HFO	HFC	HFC+HFO+HFC
					38.9819	R152a	R1234yf	0.44	0.56	HFC	HFO	HFC+HFO		27.0326	R227ea	R1234ze(Z)	R41	0.2	0.2	0.6	HFC	HFO	HFC	HFC+HFO+HFC
					38.9819	R152a	R1234ze(E)	0.44	0.56	HFC	HFO	HFC+HFO		26.4882	R1234yf	R1234ze(E)	R1243zf	0.2	0.2	0.6	HFO	HFO	HFO	HFO+HFO+HFO
					38.9819	R152a	R1234ze(Z)	0.44	0.56	HFC	HFO	HFC+HFO		26.4882	R1234yf	R1234ze(Z)	R1243zf	0.2	0.2	0.6	HFO	HFO	HFO	HFO+HFO+HFO
					38.7581	R32	R1243zf	0.72	0.28	HFC	HFO	HFC+HFO		26.4882	R1234ze(E)	R1234ze(Z)	R1243zf	0.2	0.2	0.6	HFO	HFO	HFO	HFO+HFO+HFO
					38.5174	R32	R152a	0.84	0.16	HFC	HFC	HFC+HFC		26.2455	R134a	R1234yf	R41	0.4	0.2	0.4	HFC	HFO	HFC	HFC+HFO+HFC
					38.3025	R32	R1243zf	0.76	0.24	HFC	HFO	HFC+HFO		26.2455	R134a	R1234ze(E)	R41	0.4	0.2	0.4	HFC	HFO	HFC	HFC+HFO+HFC
					38.1945	R744	R1243zf	0.36	0.64	R744	HFO	R744+HFO		26.2455	R134a	R1234ze(Z)	R41	0.4	0.2	0.4	HFC	HFO	HFC	HFC+HFO+HFC
					38.131	R32	R41	0.88	0.12	HFC	HFC	HFC+HFC		25.4919	R134a	R227ea	R152a	0.2	0.2	0.6	HFC	HFC	HFC	HFC+HFC+HFC
					38.014	R152a	R744	0.4	0.6	HFC	R744	HFC+R744		24.3424	R1234yf	R744	R1243zf	0.2	0.4	0.4	HFO	R744	HFO	HFO+R744+HFO
					37.7973	R32	R1243zf	0.8	0.2	HFC	HFO	HFC+HFO		24.3424	R1234ze(E)	R744	R1243zf	0.2	0.4	0.4	HFO	R744	HFO	HFO+R744+HFO
					37.7852	R134a	R41	0.44	0.56	HFC	HFC	HFC+HFC		24.3424	R1234ze(Z)	R744	R1243zf	0.2	0.4	0.4	HFO	R744	HFO	HFO+R744+HFO
					37.6752	R134a	R152a	0.4	0.6	HFC	HFC	HFC+HFC		23.7206	R152a	R1234yf	R1243zf	0.2	0.6	0.2	HFC	HFO	HFO	HFC+HFO+HFO
					37.6465	R227ea	R152a	0.2	0.8	HFC	HFC	HFC+HFC		23.7206	R152a	R1234ze(E)	R1243zf	0.2	0.6	0.2	HFC	HFO	HFO	HFC+HFO+HFO
					37.4651	R32	R152a	0.88	0.12	HFC	HFC	HFC+HFC		23.7206	R152a	R1234ze(Z)	R1243zf	0.2	0.6	0.2	HFC	HFO	HFO	HFC+HFO+HFO
					37.3484	R1234yf	R1243zf	0.24	0.76	HFO	HFO	HFO+HFO		23.3307	R152a	R1234yf	R744	0.2	0.2	0.6	HFC	HFO	R744	HFC+HFO+R744
					37.3484	R1234ze(E)	R1243zf	0.24	0.76	HFO	HFO	HFO+HFO		23.3307	R152a	R1234ze(E)	R744	0.2	0.2	0.6	HFC	HFO	R744	HFC+HFO+R744
					37.3484	R1234ze(Z)	R1243zf	0.24	0.76	HFO	HFO	HFO+HFO		23.3307	R152a	R1234ze(Z)	R744	0.2	0.2	0.6	HFC	HFO	R744	HFC+HFO+R744
					37.3369	R134a	R1243zf	0.2	0.8	HFC	HFO	HFC+HFO		23.3109	R125	R152a	R744	0.2	0.4	0.4	HFC	HFC	R744	HFC+HFC+R744
					37.2672	R744	R1243zf	0.4	0.6	R744	HFO	R744+HFO		22.6925	R134a	R1234yf	R1243zf	0.2	0.2	0.6	HFC	HFO	HFO	HFC+HFO+HFO
					37.2334	R32	R1243zf	0.84	0.16	HFC	HFO	HFC+HFO		22.6925	R134a	R1234ze(E)	R1243zf	0.2	0.2	0.6	HFC	HFO	HFO	HFC+HFO+HFO
					36.8427	R125	R152a	0.28	0.72	HFC	HFC	HFC+HFC		22.6925	R134a	R1234ze(Z)	R1243zf	0.2	0.2	0.6	HFC	HFO	HFO	HFC+HFO+HFO
					36.7854	R32	R41	0.92	0.08	HFC	HFC	HFC+HFC		22.5723	R1234yf	R1243zf	R41	0.6	0.2	0.2	HFO	HFO	HFC	HFO+HFO+HFC
					36.6084	R227ea	R41	0.24	0.76	HFC	HFC	HFC+HFC		22.5723	R1234ze(E)	R1243zf	R41	0.6	0.2	0.2	HFO	HFO	HFC	HFO+HFO+HFC
					36.5992	R32	R1243zf	0.88	0.12	HFC	HFO	HFC+HFO		22.5723	R1234ze(Z)	R1243zf	R41	0.6	0.2	0.2	HFO	HFO	HFC	HFO+HFO+HFC
					36.3785	R32	R152a	0.92	0.08	HFC	HFC	HFC+HFC		22.2875	R134a	R32	R1243zf	0.2	0.6	0.2	HFC	HFC	HFO	HFC+HFC+HFO
					36.3198	R227ea	R1243zf	0.08	0.92	HFC	HFO	HFC+HFO		21.8974	R1234yf	R744	R41	0.2	0.6	0.2	HFO	R744	HFC	HFO+R744+HFC
					36.25	R125	R41	0.32	0.68	HFC	HFC	HFC+HFC		21.8974	R1234ze(E)	R744	R41	0.2	0.6	0.2	HFO	R744	HFC	HFO+R744+HFC
					36.225	R152a	R1234yf	0.4	0.6	HFC	HFO	HFC+HFO		21.8974	R1234ze(Z)	R744	R41	0.2	0.6	0.2	HFO	R744	HFC	HFO+R744+HFC
					36.225	R152a	R1234ze(E)	0.4	0.6	HFC	HFO	HFC+HFO		21.7699	R32	R1234yf	R1243zf	0.2	0.4	0.4	HFC	HFO	HFO	HFC+HFO+HFO
					36.225	R152a	R1234ze(Z)	0.4	0.6	HFC	HFO	HFC+HFO		21.7699	R32	R1234ze(E)	R1243zf	0.2	0.4	0.4	HFC	HFO	HFO	HFC+HFO+HFO
					36.1905	R744	R1243zf	0.44	0.56	R744	HFO	R744+HFO		21.7699	R32	R1234ze(Z)	R1243zf	0.2	0.4	0.4	HFC	HFO	HFO	HFC+HFO+HFO
					36.0325	R134a	R152a	0.44	0.56	HFC	HFC	HFC+HFC		21.3037	R227ea	R32	R152a	0.2	0.4	0.4	HFC	HFC	HFC	HFC+HFC+HFC
					35.8797	R32	R1243zf	0.92	0.08	HFC	HFO	HFC+HFO		21.2515	R134a	R152a	R41	0.6	0.2	0.2	HFC	HFC	HFC	HFC+HFC+HFC
					35.6668	R134a	R41	0.48	0.52	HFC	HFC	HFC+HFC		21.2309	R125	R152a	R41	0.4	0.4	0.2	HFC	HFC	HFC	HFC+HFC+HFC
					35.5925	R125	R1243zf	0.12	0.88	HFC	HFO	HFC+HFO		20.4979	R125	R744	R41	0.2	0.4	0.4	HFC	R744	HFC	HFC+R744+HFC
					35.5385	R1234yf	R41	0.6	0.4	HFO	HFC	HFO+HFC		20.1983	R227ea	R152a	R1243zf	0.2	0.2	0.6	HFC	HFC	HFO	HFC+HFC+HFO
					35.5385	R1234ze(E)	R41	0.6	0.4	HFO	HFC	HFO+HFC		19.9154	R134a	R227ea	R41	0.2	0.2	0.6	HFC	HFC	HFC	HFC+HFC+HFC
					35.5385	R1234ze(Z)	R41	0.6	0.4	HFO	HFC	HFO+HFC		19.17	R32	R152a	R744	0.2	0.2	0.6	HFC	HFC	R744	HFC+HFC+R744
					35.4413	R32	R41	0.96	0.04	HFC	HFC	HFC+HFC		19.0195	R32	R744	R1243zf	0.2	0.6	0.2	HFC	R744	HFO	HFC+R744+HFO
					35.257	R32	R152a	0.96	0.04	HFC	HFC	HFC+HFC		18.9099	R125	R152a	R41	0.4	0.2	0.4	HFC	HFC	HFC	HFC+HFC+HFC
					35.0554	R32	R1243zf	0.96	0.04	HFC	HFO	HFC+HFO		18.8951	R227ea	R1243zf	R41	0.2	0.6	0.2	HFC	HFO	HFC	HFC+HFO+HFC
					34.9246	R744	R1243zf	0.48	0.52	R744	HFO	R744+HFO		18.8568	R152a	R1234yf	R744	0.2	0.4	0.4	HFC	HFO	R744	HFC+HFO+R744
					34.82	R1234yf	R1243zf	0.28	0.72	HFO	HFO	HFO+HFO		18.8568	R152a	R1234ze(E)	R744	0.2	0.4	0.4	HFC	HFO	R744	HFC+HFO+R744
					34.82	R1234ze(E)	R1243zf	0.28	0.72	HFO	HFO	HFO+HFO		18.8568	R152a	R1234ze(Z)	R744	0.2	0.4	0.4	HFC	HFO	R744	HFC+HFO+R744
					34.82	R1234ze(Z)	R1243zf	0.28	0.72	HFO	HFO	HFO+HFO		18.3853	R32	R152a	R1234yf	0.2	0.2	0.6	HFC	HFC	HFO	HFC+HFC+HFO
					34.644	R227ea	R152a	0.24	0.76	HFC	HFC	HFC+HFC		18.3853	R32	R152a	R1234ze(E)	0.2	0.2	0.6	HFC	HFC	HFO	HFC+HFC+HFO
					34.4064	R134a	R152a	0.48	0.52	HFC	HFC	HFC+HFC		18.3853	R32	R152a	R1234ze(Z)	0.2	0.2	0.6	HFC	HFC	HFO	HFC+HFC+HFO
					34.3953	R125	R152a	0.32	0.68	HFC	HFC	HFC+HFC		17.998	R134a	R32	R152a	0.4	0.4	0.2	HFC	HFC	HFC	HFC+HFC+HFC
					34.1798	R152a	R744	0.36	0.64	HFC	R744	HFC+R744		17.2439	R32	R1234yf	R41	0.2	0.6	0.2	HFC	HFO	HFC	HFC+HFO+HFC
					34.104	R32	R1234yf	0.96	0.04	HFC	HFO	HFC+HFO		17.2439	R32	R1234ze(E)	R41	0.2	0.6	0.2	HFC	HFO	HFC	HFC+HFO+HFC
					34.104	R32	R1234ze(E)	0.96	0.04	HFC	HFO	HFC+HFO		17.2439	R32	R1234ze(Z)	R41	0.2	0.6	0.2	HFC	HFO	HFC	HFC+HFO+HFC
					34.104	R32	R1234ze(Z)	0.96	0.04	HFC	HFO	HFC+HFO		17.1836	R1234yf	R744	R1243zf	0.4	0.2	0.4	HFO	R744	HFO	HFO+R744+HFO
					34.0876	R134a	R1243zf	0.24	0.76	HFC	HFO	HFC+HFO		17.1836	R1234ze(E)	R744	R1243zf	0.4	0.2	0.4	HFO	R744	HFO	HFO+R744+HFO
					33.6389	R134a	R41	0.52	0.48	HFC	HFC	HFC+HFC		17.1836	R1234ze(Z)	R744	R1243zf	0.4	0.2	0.4	HFO	R744	HFO	HFO+R744+HFO
					33.4138	R744	R1243zf	0.52	0.48	R744	HFO	R744+HFO		16.9518	R134a	R744	R1243zf	0.2	0.4	0.4	HFC	R744	HFO	HFC+R744+HFO
					33.3557	R32	R1234yf	0.92	0.08	HFC	HFO	HFC+HFO		16.7947	R125	R32	R1243zf	0.2	0.2	0.6	HFC	HFC	HFO	HFC+HFC+HFO
					33.3557	R32	R1234ze(E)	0.92	0.08	HFC	HFO	HFC+HFO		16.5309	R227ea	R32	R41	0.2	0.4	0.4	HFC	HFC	HFC	HFC+HFC+HFC
					33.3557	R32	R1234ze(Z)	0.92	0.08	HFC	HFO	HFC+HFO		16.4696	R32	R1234yf	R1243zf	0.4	0.4	0.2	HFC	HFO	HFO	HFC+HFO+HFO
					33.0271	R125	R41	0.36	0.64	HFC	HFC	HFC+HFC		16.4696	R32	R1234ze(E)	R1243zf	0.4	0.4	0.2	HFC	HFO	HFO	HFC+HFO+HFO
					32.9969	R32	R744	0.96	0.04	HFC	R744	HFC+R744		16.4696	R32	R1234ze(Z)	R1243zf	0.4	0.4	0.2	HFC	HFO	HFO	HFC+HFO+HFO
					32.848	R134a	R32	0.04	0.96	HFC	HFC	HFC+HFC		16.2969	R1234yf	R744	R41	0.4	0.4	0.2	HFO	R744	HFC	HFO+R744+HFC
					32.7999	R134a	R152a	0.52	0.48	HFC	HFC	HFC+HFC		16.2969	R1234ze(E)	R744	R41	0.4	0.4	0.2	HFO	R744	HFC	HFO+R744+HFC
					32.186	R1234yf	R1243zf	0.32	0.68	HFO	HFO	HFO+HFO		16.2969	R1234ze(Z)	R744	R41	0.4	0.4	0.2	HFO	R744	HFC	HFO+R744+HFC
					32.186	R1234ze(E)	R1243zf	0.32	0.68	HFO	HFO	HFO+HFO		15.6672	R125	R152a	R1234yf	0.2	0.4	0.4	HFC	HFC	HFO	HFC+HFC+HFO
					32.186	R1234ze(Z)	R1243zf	0.32	0.68	HFO	HFO	HFO+HFO		15.6672	R125	R152a	R1234ze(E)	0.2	0.4	0.4	HFC	HFC	HFO	HFC+HFC+HFO
					31.9906	R125	R152a	0.36	0.64	HFC	HFC	HFC+HFC		15.6672	R125	R152a	R1234ze(Z)	0.2	0.4	0.4	HFC	HFC	HFO	HFC+HFC+HFO
					31.7811	R227ea	R152a	0.28	0.72	HFC	HFC	HFC+HFC		15.5009	R134a	R32	R41	0.4	0.4	0.2	HFC	HFC	HFC	HFC+HFC+HFC
					31.7601	R32	R744	0.92	0.08	HFC	R744	HFC+R744		15.0034	R125	R32	R152a	0.2	0.6	0.2	HFC	HFC	HFC	HFC+HFC+HFC
					31.7111	R744	R1243zf	0.56	0.44	R744	HFO	R744+HFO		14.7347	R1234yf	R1234ze(E)	R1243zf	0.2	0.4	0.4	HFO	HFO	HFO	HFO+HFO+HFO
					31.1712	R134a	R152a	0.56	0.44	HFC	HFC	HFC+HFC		14.7347	R1234yf	R1234ze(E)	R1243zf	0.4	0.2	0.4	HFO	HFO	HFO	HFO+HFO+HFO
					30.8853	R227ea	R41	0.28	0.72	HFC	HFC	HFC+HFC		14.7347	R1234yf	R1234ze(Z)	R1243zf	0.2	0.4	0.4	HFO	HFO	HFO	HFO+HFO+HFO
					30.7919	R152a	R1234yf	0.36	0.64	HFC	HFO	HFC+HFO		14.7347	R1234yf	R1234ze(Z)	R1243zf	0.4	0.2	0.4	HFO	HFO	HFO	HFO+HFO+HFO
					30.7919	R152a	R1234ze(E)	0.36	0.64	HFC	HFO	HFC+HFO		14.7347	R1234ze(E)	R1234ze(Z)	R1243zf	0.2	0.4	0.4	HFO	HFO	HFO	HFO+HFO+HFO
					30.7919	R152a	R1234ze(Z)	0.36	0.64	HFC	HFO	HFC+HFO		14.7347	R1234ze(E)	R1234ze(Z)	R1243zf	0.4	0.2	0.4	HFO	HFO	HFO	HFO+HFO+HFO
					30.4973	R134a	R1243zf	0.28	0.72	HFC	HFO	HFC+HFO		14.0943	R152a	R1234yf	R744	0.2	0.6	0.2	HFC	HFO	R744	HFC+HFO+R744
					30.3909	R32	R744	0.88	0.12	HFC	R744	HFC+R744		14.0943	R152a	R1234ze(E)	R744	0.2	0.6	0.2	HFC	HFO	R744	HFC+HFO+R744
					30.2145	R134a	R32	0.08	0.92	HFC	HFC	HFC+HFC		14.0943	R152a	R1234ze(Z)	R744	0.2	0.6	0.2	HFC	HFO	R744	HFC+HFO+R744
					29.7375	R125	R32	0.04	0.96	HFC	HFC	HFC+HFC		13.676	R125	R1234yf	R41	0.2	0.4	0.4	HFC	HFO	HFC	HFC+HFO+HFC
					29.7024	R134a	R41	0.56	0.44	HFC	HFC	HFC+HFC		13.676	R125	R1234ze(E)	R41	0.2	0.4	0.4	HFC	HFO	HFC	HFC+HFO+HFC
					29.5481	R744	R1243zf	0.6	0.4	R744	HFO	R744+HFO		13.676	R125	R1234ze(Z)	R41	0.2	0.4	0.4	HFC	HFO	HFC	HFC+HFO+HFC
					29.4287	R1234yf	R1243zf	0.36	0.64	HFO	HFO	HFO+HFO		13.624	R32	R744	R41	0.2	0.6	0.2	HFC	R744	HFC	HFC+R744+HFC
					29.4287	R1234ze(E)	R1243zf	0.36	0.64	HFO	HFO	HFO+HFO		13.2776	R134a	R32	R1243zf	0.4	0.2	0.4	HFC	HFC	HFO	HFC+HFC+HFO
					29.4287	R1234ze(Z)	R1243zf	0.36	0.64	HFO	HFO	HFO+HFO		13.0892	R1234yf	R744	R41	0.6	0.2	0.2	HFO	R744	HFC	HFO+R744+HFC
					29.3272	R1234yf	R41	0.64	0.36	HFO	HFC	HFO+HFC		13.0892	R1234ze(E)	R744	R41	0.6	0.2	0.2	HFO	R744	HFC	HFO+R744+HFC
					29.3272	R1234ze(E)	R41	0.64	0.36	HFO	HFC	HFO+HFC		13.0892	R1234ze(Z)	R744	R41	0.6	0.2	0.2	HFO	R744	HFC	HFO+R744+HFC
					29.3272	R1234ze(Z)	R41	0.64	0.36	HFO	HFC	HFO+HFC		13.0204	R152a	R1234yf	R1234ze(E)	0.2	0.2	0.6	HFC	HFO	HFO	HFC+HFO+HFO
					29.2388	R125	R1243zf	0.16	0.84	HFC	HFO	HFC+HFO		13.0204	R152a	R1234yf	R1234ze(E)	0.2	0.4	0.4	HFC	HFO	HFO	HFC+HFO+HFO
					29.0722	R152a	R744	0.32	0.68	HFC	R744	HFC+R744		13.0204	R152a	R1234yf	R1234ze(E)	0.2	0.6	0.2	HFC	HFO	HFO	HFC+HFO+HFO
					28.8978	R32	R1234yf	0.88	0.12	HFC	HFO	HFC+HFO		13.0204	R152a	R1234yf	R1234ze(Z)	0.2	0.2	0.6	HFC	HFO	HFO	HFC+HFO+HFO
					28.8978	R32	R1234ze(E)	0.88	0.12	HFC	HFO	HFC+HFO		13.0204	R152a	R1234yf	R1234ze(Z)	0.2	0.4	0.4	HFC	HFO	HFO	HFC+HFO+HFO
					28.8978	R32	R1234ze(Z)	0.88	0.12	HFC	HFO	HFC+HFO		13.0204	R152a	R1234yf	R1234ze(Z)	0.2	0.6	0.2	HFC	HFO	HFO	HFC+HFO+HFO
					28.8659	R32	R744	0.84	0.16	HFC	R744	HFC+R744		13.0204	R152a	R1234ze(E)	R1234ze(Z)	0.2	0.2	0.6	HFC	HFO	HFO	HFC+HFO+HFO
					27.579	R227ea	R1243zf	0.12	0.88	HFC	HFO	HFC+HFO		13.0204	R152a	R1234ze(E)	R1234ze(Z)	0.2	0.4	0.4	HFC	HFO	HFO	HFC+HFO+HFO
					27.1561	R32	R744	0.8	0.2	HFC	R744	HFC+R744		13.0204	R152a	R1234ze(E)	R1234ze(Z)	0.2	0.6	0.2	HFC	HFO	HFO	HFC+HFO+HFO
					26.8088	R744	R1243zf	0.64	0.36	R744	HFO	R744+HFO		12.7518	R125	R32	R41	0.2	0.6	0.2	HFC	HFC	HFC	HFC+HFC+HFC
					26.5407	R134a	R1243zf	0.32	0.68	HFC	HFO	HFC+HFO		12.6837	R32	R1234yf	R744	0.6	0.2	0.2	HFC	HFO	R744	HFC+HFO+R744
					26.4882	R1234yf	R1243zf	0.4	0.6	HFO	HFO	HFO+HFO		12.6837	R32	R1234ze(E)	R744	0.6	0.2	0.2	HFC	HFO	R744	HFC+HFO+R744
					26.4882	R1234ze(E)	R1243zf	0.4	0.6	HFO	HFO	HFO+HFO		12.6837	R32	R1234ze(Z)	R744	0.6	0.2	0.2	HFC	HFO	R744	HFC+HFO+R744
					26.4882	R1234ze(Z)	R1243zf	0.4	0.6	HFO	HFO	HFO+HFO		12.5656	R125	R744	R1243zf	0.2	0.2	0.6	HFC	R744	HFO	HFC+R744+HFO
					25.2249	R32	R744	0.76	0.24	HFC	R744	HFC+R744		12.3647	R1234yf	R1234ze(E)	R41	0.2	0.6	0.2	HFO	HFO	HFC	HFO+HFO+HFC
					24.9101	R152a	R1234yf	0.32	0.68	HFC	HFO	HFC+HFO		12.3647	R1234yf	R1234ze(E)	R41	0.4	0.4	0.2	HFO	HFO	HFC	HFO+HFO+HFC
					24.9101	R152a	R1234ze(E)	0.32	0.68	HFC	HFO	HFC+HFO		12.3647	R1234yf	R1234ze(E)	R41	0.6	0.2	0.2	HFO	HFO	HFC	HFO+HFO+HFC
					24.9101	R152a	R1234ze(Z)	0.32	0.68	HFC	HFO	HFC+HFO		12.3647	R1234yf	R1234ze(Z)	R41	0.2	0.6	0.2	HFO	HFO	HFC	HFO+HFO+HFC
					24.5144	R32	R1234yf	0.84	0.16	HFC	HFO	HFC+HFO		12.3647	R1234yf	R1234ze(Z)	R41	0.4	0.4	0.2	HFO	HFO	HFC	HFO+HFO+HFC
					24.5144	R32	R1234ze(E)	0.84	0.16	HFC	HFO	HFC+HFO		12.3647	R1234yf	R1234ze(Z)	R41	0.6	0.2	0.2	HFO	HFO	HFC	HFO+HFO+HFC
					24.5144	R32	R1234ze(Z)	0.84	0.16	HFC	HFO	HFC+HFO		12.3647	R1234ze(E)	R1234ze(Z)	R41	0.2	0.6	0.2	HFO	HFO	HFC	HFO+HFO+HFC
					23.6852	R1234yf	R1243zf	0.44	0.56	HFO	HFO	HFO+HFO		12.3647	R1234ze(E)	R1234ze(Z)	R41	0.4	0.4	0.2	HFO	HFO	HFC	HFO+HFO+HFC
					23.6852	R1234ze(E)	R1243zf	0.44	0.56	HFO	HFO	HFO+HFO		12.3647	R1234ze(E)	R1234ze(Z)	R41	0.6	0.2	0.2	HFO	HFO	HFC	HFO+HFO+HFC
					23.6852	R1234ze(Z)	R1243zf	0.44	0.56	HFO	HFO	HFO+HFO		12.3147	R134a	R1234yf	R1243zf	0.2	0.4	0.4	HFC	HFO	HFO	HFC+HFO+HFO
					23.3634	R32	R1234yf	0.829259	0.170741	HFC	HFO	HFC+HFO		12.3147	R134a	R1234ze(E)	R1243zf	0.2	0.4	0.4	HFC	HFO	HFO	HFC+HFO+HFO
					23.3045	R134a	R32	0.12	0.88	HFC	HFC	HFC+HFC		12.3147	R134a	R1234ze(Z)	R1243zf	0.2	0.4	0.4	HFC	HFO	HFO	HFC+HFO+HFO
					23.2264	R744	R1243zf	0.68	0.32	R744	HFO	R744+HFO		12.1313	R125	R32	R1243zf	0.2	0.4	0.4	HFC	HFC	HFO	HFC+HFC+HFO
					23.2079	R134a	R152a	0.6	0.4	HFC	HFC	HFC+HFC		12.0683	R32	R1234yf	R1234ze(E)	0.6	0.2	0.2	HFC	HFO	HFO	HFC+HFO+HFO
					23.1898	R125	R152a	0.4	0.6	HFC	HFC	HFC+HFC		12.0683	R32	R1234yf	R1234ze(Z)	0.6	0.2	0.2	HFC	HFO	HFO	HFC+HFO+HFO
					23.1091	R1234yf	R41	0.68	0.32	HFO	HFC	HFO+HFC		12.0683	R32	R1234ze(E)	R1234ze(Z)	0.6	0.2	0.2	HFC	HFO	HFO	HFC+HFO+HFO
					23.1091	R1234ze(E)	R41	0.68	0.32	HFO	HFC	HFO+HFC		11.9534	R125	R1234yf	R1243zf	0.2	0.2	0.6	HFC	HFO	HFO	HFC+HFO+HFO
					23.1091	R1234ze(Z)	R41	0.68	0.32	HFO	HFC	HFO+HFC		11.9534	R125	R1234ze(E)	R1243zf	0.2	0.2	0.6	HFC	HFO	HFO	HFC+HFO+HFO
					23.0253	R32	R744	0.72	0.28	HFC	R744	HFC+R744		11.9534	R125	R1234ze(Z)	R1243zf	0.2	0.2	0.6	HFC	HFO	HFO	HFC+HFO+HFO
					22.7153	R227ea	R32	0.04	0.96	HFC	HFC	HFC+HFC		11.8313	R32	R1234yf	R1243zf	0.2	0.6	0.2	HFC	HFO	HFO	HFC+HFO+HFO
					22.3589	R134a	R1243zf	0.36	0.64	HFC	HFO	HFC+HFO		11.8313	R32	R1234ze(E)	R1243zf	0.2	0.6	0.2	HFC	HFO	HFO	HFC+HFO+HFO
					22.1647	R125	R1243zf	0.2	0.8	HFC	HFO	HFC+HFO		11.8313	R32	R1234ze(Z)	R1243zf	0.2	0.6	0.2	HFC	HFO	HFO	HFC+HFO+HFO
					21.7938	R152a	R744	0.28	0.72	HFC	R744	HFC+R744		11.1317	R134a	R152a	R1243zf	0.6	0.2	0.2	HFC	HFC	HFO	HFC+HFC+HFO
					20.9244	R1234yf	R1243zf	0.48	0.52	HFO	HFO	HFO+HFO		11.1193	R125	R152a	R1243zf	0.4	0.4	0.2	HFC	HFC	HFO	HFC+HFC+HFO
					20.9244	R1234ze(E)	R1243zf	0.48	0.52	HFO	HFO	HFO+HFO		10.4997	R134a	R152a	R1234yf	0.2	0.2	0.6	HFC	HFC	HFO	HFC+HFC+HFO
					20.9244	R1234ze(Z)	R1243zf	0.48	0.52	HFO	HFO	HFO+HFO		10.4997	R134a	R152a	R1234ze(E)	0.2	0.2	0.6	HFC	HFC	HFO	HFC+HFC+HFO
					20.6662	R32	R1234yf	0.8	0.2	HFC	HFO	HFC+HFO		10.4997	R134a	R152a	R1234ze(Z)	0.2	0.2	0.6	HFC	HFC	HFO	HFC+HFC+HFO
					20.6662	R32	R1234ze(E)	0.8	0.2	HFC	HFO	HFC+HFO		10.1912	R134a	R1243zf	R41	0.6	0.2	0.2	HFC	HFO	HFC	HFC+HFO+HFC
					20.6662	R32	R1234ze(Z)	0.8	0.2	HFC	HFO	HFC+HFO		9.8893	R134a	R1234yf	R41	0.2	0.6	0.2	HFC	HFO	HFC	HFC+HFO+HFC
					20.4966	R32	R744	0.68	0.32	HFC	R744	HFC+R744		9.8893	R134a	R1234ze(E)	R41	0.2	0.6	0.2	HFC	HFO	HFC	HFC+HFO+HFC
					19.5607	R152a	R1234yf	0.28	0.72	HFC	HFO	HFC+HFO		9.8893	R134a	R1234ze(Z)	R41	0.2	0.6	0.2	HFC	HFO	HFC	HFC+HFO+HFC
					19.5607	R152a	R1234ze(E)	0.28	0.72	HFC	HFO	HFC+HFO		9.72275	R134a	R1234yf	R1243zf	0.4	0.2	0.4	HFC	HFO	HFO	HFC+HFO+HFO
					19.5607	R152a	R1234ze(Z)	0.28	0.72	HFC	HFO	HFC+HFO		9.72275	R134a	R1234ze(E)	R1243zf	0.4	0.2	0.4	HFC	HFO	HFO	HFC+HFO+HFO
					18.9327	R134a	R41	0.6	0.4	HFC	HFC	HFC+HFC		9.72275	R134a	R1234ze(Z)	R1243zf	0.4	0.2	0.4	HFC	HFO	HFO	HFC+HFO+HFO
					18.5007	R227ea	R152a	0.32	0.68	HFC	HFC	HFC+HFC		9.53863	R227ea	R32	R1243zf	0.2	0.2	0.6	HFC	HFC	HFO	HFC+HFC+HFO
					18.3822	R227ea	R1243zf	0.16	0.84	HFC	HFO	HFC+HFO		9.32172	R134a	R125	R1243zf	0.2	0.2	0.6	HFC	HFC	HFO	HFC+HFC+HFO
					18.3459	R1234yf	R1243zf	0.52	0.48	HFO	HFO	HFO+HFO		9.24392	R125	R1243zf	R41	0.4	0.2	0.4	HFC	HFO	HFC	HFC+HFO+HFC
					18.3459	R1234ze(E)	R1243zf	0.52	0.48	HFO	HFO	HFO+HFO		9.16491	R134a	R744	R1243zf	0.4	0.2	0.4	HFC	R744	HFO	HFC+R744+HFO
					18.3459	R1234ze(Z)	R1243zf	0.52	0.48	HFO	HFO	HFO+HFO		9.15062	R227ea	R125	R152a	0.2	0.2	0.6	HFC	HFC	HFC	HFC+HFC+HFC
					18.3439	R744	R1243zf	0.72	0.28	R744	HFO	R744+HFO		9.12143	R1234yf	R1234ze(E)	R1243zf	0.2	0.6	0.2	HFO	HFO	HFO	HFO+HFO+HFO
					18.272	R134a	R1243zf	0.4	0.6	HFC	HFO	HFC+HFO		9.12143	R1234yf	R1234ze(E)	R1243zf	0.4	0.4	0.2	HFO	HFO	HFO	HFO+HFO+HFO
					17.9019	R1234yf	R41	0.72	0.28	HFO	HFC	HFO+HFC		9.12143	R1234yf	R1234ze(E)	R1243zf	0.6	0.2	0.2	HFO	HFO	HFO	HFO+HFO+HFO
					17.9019	R1234ze(E)	R41	0.72	0.28	HFO	HFC	HFO+HFC		9.12143	R1234yf	R1234ze(Z)	R1243zf	0.2	0.6	0.2	HFO	HFO	HFO	HFO+HFO+HFO
					17.9019	R1234ze(Z)	R41	0.72	0.28	HFO	HFC	HFO+HFC		9.12143	R1234yf	R1234ze(Z)	R1243zf	0.4	0.4	0.2	HFO	HFO	HFO	HFO+HFO+HFO
					17.5812	R32	R1234yf	0.76	0.24	HFC	HFO	HFC+HFO		9.12143	R1234yf	R1234ze(Z)	R1243zf	0.6	0.2	0.2	HFO	HFO	HFO	HFO+HFO+HFO
					17.5812	R32	R1234ze(E)	0.76	0.24	HFC	HFO	HFC+HFO		9.12143	R1234ze(E)	R1234ze(Z)	R1243zf	0.2	0.6	0.2	HFO	HFO	HFO	HFO+HFO+HFO
					17.5812	R32	R1234ze(Z)	0.76	0.24	HFC	HFO	HFC+HFO		9.12143	R1234ze(E)	R1234ze(Z)	R1243zf	0.4	0.4	0.2	HFO	HFO	HFO	HFO+HFO+HFO
					17.559	R32	R744	0.64	0.36	HFC	R744	HFC+R744		9.12143	R1234ze(E)	R1234ze(Z)	R1243zf	0.6	0.2	0.2	HFO	HFO	HFO	HFO+HFO+HFO
					16.6114	R134a	R32	0.16	0.84	HFC	HFC	HFC+HFC		8.85828	R32	R1234yf	R1234ze(E)	0.4	0.2	0.4	HFC	HFO	HFO	HFC+HFO+HFO
					16.447	R125	R41	0.4	0.6	HFC	HFC	HFC+HFC		8.85828	R32	R1234yf	R1234ze(E)	0.4	0.4	0.2	HFC	HFO	HFO	HFC+HFO+HFO
					16.3757	R1234yf	R1243zf	0.56	0.44	HFO	HFO	HFO+HFO		8.85828	R32	R1234yf	R1234ze(Z)	0.4	0.2	0.4	HFC	HFO	HFO	HFC+HFO+HFO
					16.3757	R1234ze(E)	R1243zf	0.56	0.44	HFO	HFO	HFO+HFO		8.85828	R32	R1234yf	R1234ze(Z)	0.4	0.4	0.2	HFC	HFO	HFO	HFC+HFO+HFO
					16.3757	R1234ze(Z)	R1243zf	0.56	0.44	HFO	HFO	HFO+HFO		8.85828	R32	R1234ze(E)	R1234ze(Z)	0.4	0.2	0.4	HFC	HFO	HFO	HFC+HFO+HFO
					15.9858	R125	R1243zf	0.24	0.76	HFC	HFO	HFC+HFO		8.85828	R32	R1234ze(E)	R1234ze(Z)	0.4	0.4	0.2	HFC	HFO	HFO	HFC+HFO+HFO
					15.5939	R152a	R1234yf	0.24	0.76	HFC	HFO	HFC+HFO		8.84552	R227ea	R152a	R1234yf	0.2	0.4	0.4	HFC	HFC	HFO	HFC+HFC+HFO
					15.5939	R152a	R1234ze(E)	0.24	0.76	HFC	HFO	HFC+HFO		8.84552	R227ea	R152a	R1234ze(E)	0.2	0.4	0.4	HFC	HFC	HFO	HFC+HFC+HFO
					15.5939	R152a	R1234ze(Z)	0.24	0.76	HFC	HFO	HFC+HFO		8.84552	R227ea	R152a	R1234ze(Z)	0.2	0.4	0.4	HFC	HFC	HFO	HFC+HFC+HFO
					15.5455	R32	R1234yf	0.72	0.28	HFC	HFO	HFC+HFO		8.68966	R134a	R32	R1243zf	0.4	0.4	0.2	HFC	HFC	HFO	HFC+HFC+HFO
					15.5455	R32	R1234ze(E)	0.72	0.28	HFC	HFO	HFC+HFO		8.61748	R134a	R152a	R744	0.2	0.2	0.6	HFC	HFC	R744	HFC+HFC+R744
					15.5455	R32	R1234ze(Z)	0.72	0.28	HFC	HFO	HFC+HFO		8.53766	R1234yf	R744	R1243zf	0.6	0.2	0.2	HFO	R744	HFO	HFO+R744+HFO
					15.1792	R125	R32	0.08	0.92	HFC	HFC	HFC+HFC		8.53766	R1234ze(E)	R744	R1243zf	0.6	0.2	0.2	HFO	R744	HFO	HFO+R744+HFO
					15.0698	R134a	R1243zf	0.44	0.56	HFC	HFO	HFC+HFO		8.53766	R1234ze(Z)	R744	R1243zf	0.6	0.2	0.2	HFO	R744	HFO	HFO+R744+HFO
					14.7347	R1234yf	R1243zf	0.6	0.4	HFO	HFO	HFO+HFO		8.05424	R134a	R32	R1234yf	0.2	0.6	0.2	HFC	HFC	HFO	HFC+HFC+HFO
					14.7347	R1234ze(E)	R1243zf	0.6	0.4	HFO	HFO	HFO+HFO		8.05424	R134a	R32	R1234ze(E)	0.2	0.6	0.2	HFC	HFC	HFO	HFC+HFC+HFO
					14.7347	R1234ze(Z)	R1243zf	0.6	0.4	HFO	HFO	HFO+HFO		8.05424	R134a	R32	R1234ze(Z)	0.2	0.6	0.2	HFC	HFC	HFO	HFC+HFC+HFO
					14.6663	R1234yf	R41	0.76	0.24	HFO	HFC	HFO+HFC		7.76095	R134a	R152a	R1234yf	0.4	0.2	0.4	HFC	HFC	HFO	HFC+HFC+HFO
					14.6663	R1234ze(E)	R41	0.76	0.24	HFO	HFC	HFO+HFC		7.76095	R134a	R152a	R1234ze(E)	0.4	0.2	0.4	HFC	HFC	HFO	HFC+HFC+HFO
					14.6663	R1234ze(Z)	R41	0.76	0.24	HFO	HFC	HFO+HFC		7.76095	R134a	R152a	R1234ze(Z)	0.4	0.2	0.4	HFC	HFC	HFO	HFC+HFC+HFO
					14.3745	R134a	R152a	0.64	0.36	HFC	HFC	HFC+HFC		7.6942	R1234yf	R744	R1243zf	0.4	0.4	0.2	HFO	R744	HFO	HFO+R744+HFO
					14.1108	R32	R1234yf	0.68	0.32	HFC	HFO	HFC+HFO		7.6942	R1234ze(E)	R744	R1243zf	0.4	0.4	0.2	HFO	R744	HFO	HFO+R744+HFO
					14.1108	R32	R1234ze(E)	0.68	0.32	HFC	HFO	HFC+HFO		7.6942	R1234ze(Z)	R744	R1243zf	0.4	0.4	0.2	HFO	R744	HFO	HFO+R744+HFO
					14.1108	R32	R1234ze(Z)	0.68	0.32	HFC	HFO	HFC+HFO		7.532	R32	R1234yf	R744	0.4	0.4	0.2	HFC	HFO	R744	HFC+HFO+R744
					14.1059	R32	R744	0.6	0.4	HFC	R744	HFC+R744		7.532	R32	R1234ze(E)	R744	0.4	0.4	0.2	HFC	HFO	R744	HFC+HFO+R744
					13.4022	R1234yf	R1243zf	0.64	0.36	HFO	HFO	HFO+HFO		7.532	R32	R1234ze(Z)	R744	0.4	0.4	0.2	HFC	HFO	R744	HFC+HFO+R744
					13.4022	R1234ze(E)	R1243zf	0.64	0.36	HFO	HFO	HFO+HFO		7.52768	R134a	R125	R152a	0.4	0.2	0.4	HFC	HFC	HFC	HFC+HFC+HFC
					13.4022	R1234ze(Z)	R1243zf	0.64	0.36	HFO	HFO	HFO+HFO		7.52596	R227ea	R1234yf	R41	0.2	0.4	0.4	HFC	HFO	HFC	HFC+HFO+HFC
					13.0292	R32	R1234yf	0.64	0.36	HFC	HFO	HFC+HFO		7.52596	R227ea	R1234ze(E)	R41	0.2	0.4	0.4	HFC	HFO	HFC	HFC+HFO+HFC
					13.0292	R32	R1234ze(E)	0.64	0.36	HFC	HFO	HFC+HFO		7.52596	R227ea	R1234ze(Z)	R41	0.2	0.4	0.4	HFC	HFO	HFC	HFC+HFO+HFC
					13.0292	R32	R1234ze(Z)	0.64	0.36	HFC	HFO	HFC+HFO		7.38094	R125	R32	R1243zf	0.2	0.6	0.2	HFC	HFC	HFO	HFC+HFC+HFO
					13.0204	R152a	R1234yf	0.2	0.8	HFC	HFO	HFC+HFO		7.34983	R227ea	R1234yf	R1243zf	0.2	0.2	0.6	HFC	HFO	HFO	HFC+HFO+HFO
					13.0204	R152a	R1234ze(E)	0.2	0.8	HFC	HFO	HFC+HFO		7.34983	R227ea	R1234ze(E)	R1243zf	0.2	0.2	0.6	HFC	HFO	HFO	HFC+HFO+HFO
					13.0204	R152a	R1234ze(Z)	0.2	0.8	HFC	HFO	HFC+HFO		7.34983	R227ea	R1234ze(Z)	R1243zf	0.2	0.2	0.6	HFC	HFO	HFO	HFC+HFO+HFO
					12.6311	R227ea	R1243zf	0.2	0.8	HFC	HFO	HFC+HFO		7.06473	R134a	R1234yf	R41	0.4	0.4	0.2	HFC	HFO	HFC	HFC+HFO+HFC
					12.5826	R134a	R1243zf	0.48	0.52	HFC	HFO	HFC+HFO		7.06473	R134a	R1234ze(E)	R41	0.4	0.4	0.2	HFC	HFO	HFC	HFC+HFO+HFC
					12.5587	R227ea	R41	0.32	0.68	HFC	HFC	HFC+HFC		7.06473	R134a	R1234ze(Z)	R41	0.4	0.4	0.2	HFC	HFO	HFC	HFC+HFO+HFC
					12.3647	R1234yf	R41	0.8	0.2	HFO	HFC	HFO+HFC		7.05683	R134a	R1234yf	R1243zf	0.2	0.6	0.2	HFC	HFO	HFO	HFC+HFO+HFO
					12.3647	R1234ze(E)	R41	0.8	0.2	HFO	HFC	HFO+HFC		7.05683	R134a	R1234ze(E)	R1243zf	0.2	0.6	0.2	HFC	HFO	HFO	HFC+HFO+HFO
					12.3647	R1234ze(Z)	R41	0.8	0.2	HFO	HFC	HFO+HFC		7.05683	R134a	R1234ze(Z)	R1243zf	0.2	0.6	0.2	HFC	HFO	HFO	HFC+HFO+HFO
					12.2685	R134a	R32	0.2	0.8	HFC	HFC	HFC+HFC		6.86335	R125	R152a	R1243zf	0.4	0.2	0.4	HFC	HFC	HFO	HFC+HFC+HFO
					12.1661	R1234yf	R1243zf	0.68	0.32	HFO	HFO	HFO+HFO		6.71136	R125	R1234yf	R1243zf	0.2	0.4	0.4	HFC	HFO	HFO	HFC+HFO+HFO
					12.1661	R1234ze(E)	R1243zf	0.68	0.32	HFO	HFO	HFO+HFO		6.71136	R125	R1234ze(E)	R1243zf	0.2	0.4	0.4	HFC	HFO	HFO	HFC+HFO+HFO
					12.1661	R1234ze(Z)	R1243zf	0.68	0.32	HFO	HFO	HFO+HFO		6.71136	R125	R1234ze(Z)	R1243zf	0.2	0.4	0.4	HFC	HFO	HFO	HFC+HFO+HFO
					12.0683	R32	R1234yf	0.6	0.4	HFC	HFO	HFC+HFO		6.53757	R32	R1234yf	R1234ze(E)	0.2	0.4	0.4	HFC	HFO	HFO	HFC+HFO+HFO
					12.0683	R32	R1234ze(E)	0.6	0.4	HFC	HFO	HFC+HFO		6.53757	R32	R1234yf	R1234ze(Z)	0.2	0.4	0.4	HFC	HFO	HFO	HFC+HFO+HFO
					12.0683	R32	R1234ze(Z)	0.6	0.4	HFC	HFO	HFC+HFO		6.53757	R32	R1234ze(E)	R1234ze(Z)	0.2	0.4	0.4	HFC	HFO	HFO	HFC+HFO+HFO
					12.0628	R125	R1243zf	0.28	0.72	HFC	HFO	HFC+HFO		6.53757	R32	R1234yf	R1234ze(E)	0.2	0.2	0.6	HFC	HFO	HFO	HFC+HFO+HFO
					11.3953	R125	R152a	0.44	0.56	HFC	HFC	HFC+HFC		6.53757	R32	R1234yf	R1234ze(E)	0.2	0.6	0.2	HFC	HFO	HFO	HFC+HFO+HFO
					11.3759	R134a	R41	0.64	0.36	HFC	HFC	HFC+HFC		6.53757	R32	R1234yf	R1234ze(Z)	0.2	0.2	0.6	HFC	HFO	HFO	HFC+HFO+HFO
					11.3149	R744	R1243zf	0.76	0.24	R744	HFO	R744+HFO		6.53757	R32	R1234yf	R1234ze(Z)	0.2	0.6	0.2	HFC	HFO	HFO	HFC+HFO+HFO
					11.3044	R32	R1234yf	0.56	0.44	HFC	HFO	HFC+HFO		6.53757	R32	R1234ze(E)	R1234ze(Z)	0.2	0.2	0.6	HFC	HFO	HFO	HFC+HFO+HFO
					11.3044	R32	R1234ze(E)	0.56	0.44	HFC	HFO	HFC+HFO		6.53757	R32	R1234ze(E)	R1234ze(Z)	0.2	0.6	0.2	HFC	HFO	HFO	HFC+HFO+HFO
					11.3044	R32	R1234ze(Z)	0.56	0.44	HFC	HFO	HFC+HFO		6.29352	R1234yf	R744	R1243zf	0.2	0.6	0.2	HFO	R744	HFO	HFO+R744+HFO
					11.0953	R1234yf	R1243zf	0.72	0.28	HFO	HFO	HFO+HFO		6.29352	R1234ze(E)	R744	R1243zf	0.2	0.6	0.2	HFO	R744	HFO	HFO+R744+HFO
					11.0953	R1234ze(E)	R1243zf	0.72	0.28	HFO	HFO	HFO+HFO		6.29352	R1234ze(Z)	R744	R1243zf	0.2	0.6	0.2	HFO	R744	HFO	HFO+R744+HFO
					11.0953	R1234ze(Z)	R1243zf	0.72	0.28	HFO	HFO	HFO+HFO		6.15271	R227ea	R32	R1243zf	0.2	0.4	0.4	HFC	HFC	HFO	HFC+HFC+HFO
					10.9818	R152a	R1234yf	0.16	0.84	HFC	HFO	HFC+HFO		6.13689	R134a	R32	R152a	0.6	0.2	0.2	HFC	HFC	HFC	HFC+HFC+HFC
					10.9818	R152a	R1234ze(E)	0.16	0.84	HFC	HFO	HFC+HFO		6.12166	R125	R32	R152a	0.4	0.2	0.4	HFC	HFC	HFC	HFC+HFC+HFC
					10.9818	R152a	R1234ze(Z)	0.16	0.84	HFC	HFO	HFC+HFO		6.11335	R125	R1243zf	R41	0.4	0.4	0.2	HFC	HFO	HFC	HFC+HFO+HFC
					10.9737	R32	R1234yf	0.54138	0.45862	HFC	HFO	HFC+HFO		6.0875	R227ea	R744	R1243zf	0.2	0.2	0.6	HFC	R744	HFO	HFC+R744+HFO
					10.735	R152a	R744	0.24	0.76	HFC	R744	HFC+R744		6.00641	R227ea	R125	R41	0.2	0.2	0.6	HFC	HFC	HFC	HFC+HFC+HFC
					10.6148	R32	R1234yf	0.52	0.48	HFC	HFO	HFC+HFO		5.86682	R134a	R32	R1234yf	0.2	0.4	0.4	HFC	HFC	HFO	HFC+HFC+HFO
					10.6148	R32	R1234ze(E)	0.52	0.48	HFC	HFO	HFC+HFO		5.86682	R134a	R32	R1234ze(E)	0.2	0.4	0.4	HFC	HFC	HFO	HFC+HFC+HFO
					10.6148	R32	R1234ze(Z)	0.52	0.48	HFC	HFO	HFC+HFO		5.86682	R134a	R32	R1234ze(Z)	0.2	0.4	0.4	HFC	HFC	HFO	HFC+HFC+HFO
					10.5372	R134a	R1243zf	0.52	0.48	HFC	HFO	HFC+HFO		5.60794	R227ea	R152a	R744	0.2	0.4	0.4	HFC	HFC	R744	HFC+HFC+R744
					10.5183	R1234yf	R41	0.84	0.16	HFO	HFC	HFO+HFC		5.2989	R134a	R125	R41	0.4	0.2	0.4	HFC	HFC	HFC	HFC+HFC+HFC
					10.5183	R1234ze(E)	R41	0.84	0.16	HFO	HFC	HFO+HFC		5.08198	R125	R152a	R1234yf	0.2	0.2	0.6	HFC	HFC	HFO	HFC+HFC+HFO
					10.5183	R1234ze(Z)	R41	0.84	0.16	HFO	HFC	HFO+HFC		5.08198	R125	R152a	R1234ze(E)	0.2	0.2	0.6	HFC	HFC	HFO	HFC+HFC+HFO
					10.0841	R1234yf	R1243zf	0.76	0.24	HFO	HFO	HFO+HFO		5.08198	R125	R152a	R1234ze(Z)	0.2	0.2	0.6	HFC	HFC	HFO	HFC+HFC+HFO
					10.0841	R1234ze(E)	R1243zf	0.76	0.24	HFO	HFO	HFO+HFO		5.02348	R134a	R227ea	R1243zf	0.2	0.2	0.6	HFC	HFC	HFO	HFC+HFC+HFO
					10.0841	R1234ze(Z)	R1243zf	0.76	0.24	HFO	HFO	HFO+HFO		5.01032	R227ea	R32	R152a	0.2	0.6	0.2	HFC	HFC	HFC	HFC+HFC+HFC
					10.0612	R32	R744	0.56	0.44	HFC	R744	HFC+R744		4.96799	R134a	R32	R41	0.6	0.2	0.2	HFC	HFC	HFC	HFC+HFC+HFC
					9.98379	R32	R1234yf	0.48	0.52	HFC	HFO	HFC+HFO		4.9251	R32	R1234yf	R744	0.2	0.6	0.2	HFC	HFO	R744	HFC+HFO+R744
					9.98379	R32	R1234ze(E)	0.48	0.52	HFC	HFO	HFC+HFO		4.9251	R32	R1234ze(E)	R744	0.2	0.6	0.2	HFC	HFO	R744	HFC+HFO+R744
					9.98379	R32	R1234ze(Z)	0.48	0.52	HFC	HFO	HFC+HFO		4.9251	R32	R1234ze(Z)	R744	0.2	0.6	0.2	HFC	HFO	R744	HFC+HFO+R744
					9.63528	R134a	R32	0.24	0.76	HFC	HFC	HFC+HFC		4.7959	R1234yf	R1234ze(E)	R1234ze(Z)	0.2	0.4	0.4	HFO	HFO	HFO	HFO+HFO+HFO
					9.40087	R32	R1234yf	0.44	0.56	HFC	HFO	HFC+HFO		4.7959	R1234yf	R1234ze(E)	R1234ze(Z)	0.4	0.2	0.4	HFO	HFO	HFO	HFO+HFO+HFO
					9.40087	R32	R1234ze(E)	0.44	0.56	HFC	HFO	HFC+HFO		4.7959	R1234yf	R1234ze(E)	R1234ze(Z)	0.4	0.4	0.2	HFO	HFO	HFO	HFO+HFO+HFO
					9.40087	R32	R1234ze(Z)	0.44	0.56	HFC	HFO	HFC+HFO		4.7959	R1234yf	R1234ze(E)	R1234ze(Z)	0.2	0.2	0.6	HFO	HFO	HFO	HFO+HFO+HFO
					9.27804	R134a	R152a	0.68	0.32	HFC	HFC	HFC+HFC		4.7959	R1234yf	R1234ze(E)	R1234ze(Z)	0.2	0.6	0.2	HFO	HFO	HFO	HFO+HFO+HFO
					9.24518	R152a	R1234yf	0.12	0.88	HFC	HFO	HFC+HFO		4.7959	R1234yf	R1234ze(E)	R1234ze(Z)	0.6	0.2	0.2	HFO	HFO	HFO	HFO+HFO+HFO
					9.24518	R152a	R1234ze(E)	0.12	0.88	HFC	HFO	HFC+HFO		4.70228	R134a	R1234yf	R1243zf	0.4	0.4	0.2	HFC	HFO	HFO	HFC+HFO+HFO
					9.24518	R152a	R1234ze(Z)	0.12	0.88	HFC	HFO	HFC+HFO		4.70228	R134a	R1234ze(E)	R1243zf	0.4	0.4	0.2	HFC	HFO	HFO	HFC+HFO+HFO
					9.12143	R1234yf	R1243zf	0.8	0.2	HFO	HFO	HFO+HFO		4.70228	R134a	R1234ze(Z)	R1243zf	0.4	0.4	0.2	HFC	HFO	HFO	HFC+HFO+HFO
					9.12143	R1234ze(E)	R1243zf	0.8	0.2	HFO	HFO	HFO+HFO		4.53815	R134a	R152a	R1234yf	0.6	0.2	0.2	HFC	HFC	HFO	HFC+HFC+HFO
					9.12143	R1234ze(Z)	R1243zf	0.8	0.2	HFO	HFO	HFO+HFO		4.53815	R134a	R152a	R1234ze(E)	0.6	0.2	0.2	HFC	HFC	HFO	HFC+HFC+HFO
					9.06248	R227ea	R32	0.08	0.92	HFC	HFC	HFC+HFC		4.53815	R134a	R152a	R1234ze(Z)	0.6	0.2	0.2	HFC	HFC	HFO	HFC+HFC+HFO
					9.03078	R125	R1243zf	0.32	0.68	HFC	HFO	HFC+HFO		4.52618	R125	R152a	R1234yf	0.4	0.4	0.2	HFC	HFC	HFO	HFC+HFC+HFO
					8.88665	R1234yf	R41	0.88	0.12	HFO	HFC	HFO+HFC		4.52618	R125	R152a	R1234ze(E)	0.4	0.4	0.2	HFC	HFC	HFO	HFC+HFC+HFO
					8.88665	R1234ze(E)	R41	0.88	0.12	HFO	HFC	HFO+HFC		4.52618	R125	R152a	R1234ze(Z)	0.4	0.4	0.2	HFC	HFC	HFO	HFC+HFC+HFO
					8.88665	R1234ze(Z)	R41	0.88	0.12	HFO	HFC	HFO+HFC		4.37109	R125	R1234yf	R41	0.2	0.6	0.2	HFC	HFO	HFC	HFC+HFO+HFC
					8.85828	R32	R1234yf	0.4	0.6	HFC	HFO	HFC+HFO		4.37109	R125	R1234ze(E)	R41	0.2	0.6	0.2	HFC	HFO	HFC	HFC+HFO+HFC
					8.85828	R32	R1234ze(E)	0.4	0.6	HFC	HFO	HFC+HFO		4.37109	R125	R1234ze(Z)	R41	0.2	0.6	0.2	HFC	HFO	HFC	HFC+HFO+HFC
					8.85828	R32	R1234ze(Z)	0.4	0.6	HFC	HFO	HFC+HFO		4.34058	R32	R1234yf	R744	0.4	0.2	0.4	HFC	HFO	R744	HFC+HFO+R744
					8.83602	R227ea	R1243zf	0.24	0.76	HFC	HFO	HFC+HFO		4.34058	R32	R1234ze(E)	R744	0.4	0.2	0.4	HFC	HFO	R744	HFC+HFO+R744
					8.75957	R227ea	R152a	0.36	0.64	HFC	HFC	HFC+HFC		4.34058	R32	R1234ze(Z)	R744	0.4	0.2	0.4	HFC	HFO	R744	HFC+HFO+R744
					8.61147	R134a	R1243zf	0.56	0.44	HFC	HFO	HFC+HFO		4.18413	R134a	R32	R1234yf	0.2	0.2	0.6	HFC	HFC	HFO	HFC+HFC+HFO
					8.53804	R32	R1234yf	0.375168	0.624832	HFC	HFO	HFC+HFO		4.18413	R134a	R32	R1234ze(E)	0.2	0.2	0.6	HFC	HFC	HFO	HFC+HFC+HFO
					8.45428	R125	R32	0.12	0.88	HFC	HFC	HFC+HFC		4.18413	R134a	R32	R1234ze(Z)	0.2	0.2	0.6	HFC	HFC	HFO	HFC+HFC+HFO
					8.35023	R32	R1234yf	0.36	0.64	HFC	HFO	HFC+HFO		4.12727	R134a	R32	R744	0.2	0.6	0.2	HFC	HFC	R744	HFC+HFC+R744
					8.35023	R32	R1234ze(E)	0.36	0.64	HFC	HFO	HFC+HFO		3.74564	R227ea	R32	R41	0.2	0.6	0.2	HFC	HFC	HFC	HFC+HFC+HFC
					8.35023	R32	R1234ze(Z)	0.36	0.64	HFC	HFO	HFC+HFO		3.67745	R125	R32	R41	0.4	0.2	0.4	HFC	HFC	HFC	HFC+HFC+HFC
					8.19924	R1234yf	R1243zf	0.84	0.16	HFO	HFO	HFO+HFO		3.67118	R134a	R1234yf	R41	0.6	0.2	0.2	HFC	HFO	HFC	HFC+HFO+HFC
					8.19924	R1234ze(E)	R1243zf	0.84	0.16	HFO	HFO	HFO+HFO		3.67118	R134a	R1234ze(E)	R41	0.6	0.2	0.2	HFC	HFO	HFC	HFC+HFO+HFC
					8.19924	R1234ze(Z)	R1243zf	0.84	0.16	HFO	HFO	HFO+HFO		3.67118	R134a	R1234ze(Z)	R41	0.6	0.2	0.2	HFC	HFO	HFC	HFC+HFO+HFC
					7.93534	R125	R41	0.44	0.56	HFC	HFC	HFC+HFC		3.18484	R227ea	R1234yf	R1243zf	0.2	0.4	0.4	HFC	HFO	HFO	HFC+HFO+HFO
					7.87226	R32	R1234yf	0.32	0.68	HFC	HFO	HFC+HFO		3.18484	R227ea	R1234ze(E)	R1243zf	0.2	0.4	0.4	HFC	HFO	HFO	HFC+HFO+HFO
					7.87226	R32	R1234ze(E)	0.32	0.68	HFC	HFO	HFC+HFO		3.18484	R227ea	R1234ze(Z)	R1243zf	0.2	0.4	0.4	HFC	HFO	HFO	HFC+HFO+HFO
					7.87226	R32	R1234ze(Z)	0.32	0.68	HFC	HFO	HFC+HFO		3.01641	R1234yf	R1234ze(E)	R744	0.2	0.6	0.2	HFO	HFO	R744	HFO+HFO+R744
					7.7	R152a	R1234yf	0.08	0.92	HFC	HFO	HFC+HFO		3.01641	R1234yf	R1234ze(E)	R744	0.4	0.4	0.2	HFO	HFO	R744	HFO+HFO+R744
					7.6617	R152a	R1234yf	0.08	0.92	HFC	HFO	HFC+HFO		3.01641	R1234yf	R1234ze(E)	R744	0.6	0.2	0.2	HFO	HFO	R744	HFO+HFO+R744
					7.6617	R152a	R1234ze(E)	0.08	0.92	HFC	HFO	HFC+HFO		3.01641	R1234yf	R1234ze(Z)	R744	0.2	0.6	0.2	HFO	HFO	R744	HFO+HFO+R744
					7.6617	R152a	R1234ze(Z)	0.08	0.92	HFC	HFO	HFC+HFO		3.01641	R1234yf	R1234ze(Z)	R744	0.4	0.4	0.2	HFO	HFO	R744	HFO+HFO+R744
					7.60632	R134a	R32	0.28	0.72	HFC	HFC	HFC+HFC		3.01641	R1234yf	R1234ze(Z)	R744	0.6	0.2	0.2	HFO	HFO	R744	HFO+HFO+R744
					7.47793	R134a	R41	0.68	0.32	HFC	HFC	HFC+HFC		3.01641	R1234ze(E)	R1234ze(Z)	R744	0.2	0.6	0.2	HFO	HFO	R744	HFO+HFO+R744
					7.42083	R32	R1234yf	0.28	0.72	HFC	HFO	HFC+HFO		3.01641	R1234ze(E)	R1234ze(Z)	R744	0.4	0.4	0.2	HFO	HFO	R744	HFO+HFO+R744
					7.42083	R32	R1234ze(E)	0.28	0.72	HFC	HFO	HFC+HFO		3.01641	R1234ze(E)	R1234ze(Z)	R744	0.6	0.2	0.2	HFO	HFO	R744	HFO+HFO+R744
					7.42083	R32	R1234ze(Z)	0.28	0.72	HFC	HFO	HFC+HFO		2.84829	R227ea	R152a	R41	0.4	0.4	0.2	HFC	HFC	HFC	HFC+HFC+HFC
					7.36208	R1234yf	R41	0.92	0.08	HFO	HFC	HFO+HFC		2.83841	R134a	R32	R1243zf	0.6	0.2	0.2	HFC	HFC	HFO	HFC+HFC+HFO
					7.36208	R1234ze(E)	R41	0.92	0.08	HFO	HFC	HFO+HFC		2.7608	R134a	R1234ze(E)	R1234ze(Z)	0.2	0.6	0.2	HFC	HFO	HFO	HFC+HFO+HFO
					7.36208	R1234ze(Z)	R41	0.92	0.08	HFO	HFC	HFO+HFC		2.7608	R134a	R1234yf	R1234ze(E)	0.2	0.6	0.2	HFC	HFO	HFO	HFC+HFO+HFO
					7.25537	R1234yf	R1243zf	0.88	0.12	HFO	HFO	HFO+HFO		2.7608	R134a	R1234yf	R1234ze(Z)	0.2	0.6	0.2	HFC	HFO	HFO	HFC+HFO+HFO
					7.25537	R1234ze(E)	R1243zf	0.88	0.12	HFO	HFO	HFO+HFO		2.7608	R134a	R1234ze(E)	R1234ze(Z)	0.2	0.2	0.6	HFC	HFO	HFO	HFC+HFO+HFO
					7.25537	R1234ze(Z)	R1243zf	0.88	0.12	HFO	HFO	HFO+HFO		2.7608	R134a	R1234yf	R1234ze(E)	0.2	0.2	0.6	HFC	HFO	HFO	HFC+HFO+HFO
					6.93572	R32	R1234yf	0.24	0.76	HFC	HFO	HFC+HFO		2.7608	R134a	R1234yf	R1234ze(Z)	0.2	0.2	0.6	HFC	HFO	HFO	HFC+HFO+HFO
					6.93572	R32	R1234ze(E)	0.24	0.76	HFC	HFO	HFC+HFO		2.7608	R134a	R1234yf	R1234ze(E)	0.2	0.4	0.4	HFC	HFO	HFO	HFC+HFO+HFO
					6.93572	R32	R1234ze(Z)	0.24	0.76	HFC	HFO	HFC+HFO		2.7608	R134a	R1234yf	R1234ze(Z)	0.2	0.4	0.4	HFC	HFO	HFO	HFC+HFO+HFO
					6.87383	R134a	R1243zf	0.6	0.4	HFC	HFO	HFC+HFO		2.7608	R134a	R1234ze(E)	R1234ze(Z)	0.2	0.4	0.4	HFC	HFO	HFO	HFC+HFO+HFO
					6.53757	R32	R1234yf	0.2	0.8	HFC	HFO	HFC+HFO		2.73135	R125	R1234yf	R41	0.4	0.2	0.4	HFC	HFO	HFC	HFC+HFO+HFC
					6.53757	R32	R1234ze(E)	0.2	0.8	HFC	HFO	HFC+HFO		2.73135	R125	R1234ze(E)	R41	0.4	0.2	0.4	HFC	HFO	HFC	HFC+HFO+HFC
					6.53757	R32	R1234ze(Z)	0.2	0.8	HFC	HFO	HFC+HFO		2.73135	R125	R1234ze(Z)	R41	0.4	0.2	0.4	HFC	HFO	HFC	HFC+HFO+HFC
					6.41219	R1234yf	R1243zf	0.92	0.08	HFO	HFO	HFO+HFO		2.45778	R125	R1234yf	R1243zf	0.2	0.6	0.2	HFC	HFO	HFO	HFC+HFO+HFO
					6.41219	R1234ze(E)	R1243zf	0.92	0.08	HFO	HFO	HFO+HFO		2.45778	R125	R1234ze(E)	R1243zf	0.2	0.6	0.2	HFC	HFO	HFO	HFC+HFO+HFO
					6.41219	R1234ze(Z)	R1243zf	0.92	0.08	HFO	HFO	HFO+HFO		2.45778	R125	R1234ze(Z)	R1243zf	0.2	0.6	0.2	HFC	HFO	HFO	HFC+HFO+HFO
					6.3913	R125	R1243zf	0.36	0.64	HFC	HFO	HFC+HFO		2.30348	R134a	R227ea	R152a	0.4	0.2	0.4	HFC	HFC	HFC	HFC+HFC+HFC
					6.15791	R32	R1234yf	0.16	0.84	HFC	HFO	HFC+HFO		2.2933	R125	R744	R1243zf	0.2	0.4	0.4	HFC	R744	HFO	HFC+R744+HFO
					6.15791	R32	R1234ze(E)	0.16	0.84	HFC	HFO	HFC+HFO		2.16513	R134a	R32	R1234yf	0.4	0.4	0.2	HFC	HFC	HFO	HFC+HFC+HFO
					6.15791	R32	R1234ze(Z)	0.16	0.84	HFC	HFO	HFC+HFO		2.16513	R134a	R32	R1234ze(E)	0.4	0.4	0.2	HFC	HFC	HFO	HFC+HFC+HFO
					6.15245	R152a	R1234yf	0.04	0.96	HFC	HFO	HFC+HFO		2.16513	R134a	R32	R1234ze(Z)	0.4	0.4	0.2	HFC	HFC	HFO	HFC+HFC+HFO
					6.15245	R152a	R1234ze(E)	0.04	0.96	HFC	HFO	HFC+HFO		1.92201	R134a	R1234yf	R1243zf	0.6	0.2	0.2	HFC	HFO	HFO	HFC+HFO+HFO
					6.15245	R152a	R1234ze(Z)	0.04	0.96	HFC	HFO	HFC+HFO		1.92201	R134a	R1234ze(E)	R1243zf	0.6	0.2	0.2	HFC	HFO	HFO	HFC+HFO+HFO
					6.03064	R1234yf	R41	0.96	0.04	HFO	HFC	HFO+HFC		1.92201	R134a	R1234ze(Z)	R1243zf	0.6	0.2	0.2	HFC	HFO	HFO	HFC+HFO+HFO
					6.03064	R1234ze(E)	R41	0.96	0.04	HFO	HFC	HFO+HFC		1.87502	R227ea	R32	R1243zf	0.2	0.6	0.2	HFC	HFC	HFO	HFC+HFC+HFO
					6.03064	R1234ze(Z)	R41	0.96	0.04	HFO	HFC	HFO+HFC		1.86897	R134a	R744	R41	0.2	0.6	0.2	HFC	R744	HFC	HFC+R744+HFC
					5.97072	R134a	R152a	0.72	0.28	HFC	HFC	HFC+HFC		1.78768	R227ea	R152a	R41	0.4	0.2	0.4	HFC	HFC	HFC	HFC+HFC+HFC
					5.95408	R125	R152a	0.48	0.52	HFC	HFC	HFC+HFC		1.62143	R227ea	R152a	R1234yf	0.2	0.2	0.6	HFC	HFC	HFO	HFC+HFC+HFO
					5.87529	R134a	R32	0.32	0.68	HFC	HFC	HFC+HFC		1.62143	R227ea	R152a	R1234ze(E)	0.2	0.2	0.6	HFC	HFC	HFO	HFC+HFC+HFO
					5.79517	R32	R1234yf	0.12	0.88	HFC	HFO	HFC+HFO		1.62143	R227ea	R152a	R1234ze(Z)	0.2	0.2	0.6	HFC	HFC	HFO	HFC+HFC+HFO
					5.79517	R32	R1234ze(E)	0.12	0.88	HFC	HFO	HFC+HFO		1.6049	R32	R1234yf	R744	0.2	0.4	0.4	HFC	HFO	R744	HFC+HFO+R744
					5.79517	R32	R1234ze(Z)	0.12	0.88	HFC	HFO	HFC+HFO		1.6049	R32	R1234ze(E)	R744	0.2	0.4	0.4	HFC	HFO	R744	HFC+HFO+R744
					5.7006	R227ea	R1243zf	0.28	0.72	HFC	HFO	HFC+HFO		1.6049	R32	R1234ze(Z)	R744	0.2	0.4	0.4	HFC	HFO	R744	HFC+HFO+R744
					5.59318	R1234yf	R1243zf	0.96	0.04	HFO	HFO	HFO+HFO		1.48676	R134a	R152a	R744	0.4	0.2	0.4	HFC	HFC	R744	HFC+HFC+R744
					5.59318	R1234ze(E)	R1243zf	0.96	0.04	HFO	HFO	HFO+HFO		1.45739	R134a	R125	R1243zf	0.4	0.2	0.4	HFC	HFC	HFO	HFC+HFC+HFO
					5.59318	R1234ze(Z)	R1243zf	0.96	0.04	HFO	HFO	HFO+HFO		1.40237	R227ea	R152a	R1243zf	0.4	0.4	0.2	HFC	HFC	HFO	HFC+HFC+HFO
					5.57745	R227ea	R41	0.36	0.64	HFC	HFC	HFC+HFC		1.30825	R134a	R32	R1234yf	0.4	0.2	0.4	HFC	HFC	HFO	HFC+HFC+HFO
					5.44801	R32	R1234yf	0.08	0.92	HFC	HFO	HFC+HFO		1.30825	R134a	R32	R1234ze(E)	0.4	0.2	0.4	HFC	HFC	HFO	HFC+HFC+HFO
					5.44801	R32	R1234ze(E)	0.08	0.92	HFC	HFO	HFC+HFO		1.30825	R134a	R32	R1234ze(Z)	0.4	0.2	0.4	HFC	HFC	HFO	HFC+HFC+HFO
					5.44801	R32	R1234ze(Z)	0.08	0.92	HFC	HFO	HFC+HFO		0.853119	R227ea	R1234yf	R41	0.2	0.6	0.2	HFC	HFO	HFC	HFC+HFO+HFC
					5.30542	R32	R744	0.52	0.48	HFC	R744	HFC+R744		0.853119	R227ea	R1234ze(E)	R41	0.2	0.6	0.2	HFC	HFO	HFC	HFC+HFO+HFC
					5.18231	R134a	R1243zf	0.64	0.36	HFC	HFO	HFC+HFO		0.853119	R227ea	R1234ze(Z)	R41	0.2	0.6	0.2	HFC	HFO	HFC	HFC+HFO+HFC
					5.11526	R32	R1234yf	0.04	0.96	HFC	HFO	HFC+HFO		0.781131	R125	R32	R1234yf	0.2	0.6	0.2	HFC	HFC	HFO	HFC+HFC+HFO
					5.11526	R32	R1234ze(E)	0.04	0.96	HFC	HFO	HFC+HFO		0.781131	R125	R32	R1234ze(E)	0.2	0.6	0.2	HFC	HFC	HFO	HFC+HFC+HFO
					5.11526	R32	R1234ze(Z)	0.04	0.96	HFC	HFO	HFC+HFO		0.781131	R125	R32	R1234ze(Z)	0.2	0.6	0.2	HFC	HFC	HFO	HFC+HFC+HFO
					4.7959	R1234yf	R1234ze(E)	0.2	0.8	HFO	HFO	HFO+HFO		0.609636	R134a	R125	R152a	0.2	0.4	0.4	HFC	HFC	HFC	HFC+HFC+HFC
					4.7959	R1234yf	R1234ze(E)	0.8	0.2	HFO	HFO	HFO+HFO		0.604575	R134a	R152a	R744	0.6	0.2	0.2	HFC	HFC	R744	HFC+HFC+R744
					4.7959	R1234yf	R1234ze(Z)	0.2	0.8	HFO	HFO	HFO+HFO		0.585698	R125	R152a	R744	0.4	0.4	0.2	HFC	HFC	R744	HFC+HFC+R744
					4.7959	R1234yf	R1234ze(Z)	0.8	0.2	HFO	HFO	HFO+HFO		0.490734	R227ea	R125	R1243zf	0.2	0.2	0.6	HFC	HFC	HFO	HFC+HFC+HFO
					4.7959	R1234ze(E)	R1234ze(Z)	0.2	0.8	HFO	HFO	HFO+HFO		0.459437	R134a	R1234yf	R1234ze(E)	0.4	0.4	0.2	HFC	HFO	HFO	HFC+HFO+HFO
					4.7959	R1234ze(E)	R1234ze(Z)	0.8	0.2	HFO	HFO	HFO+HFO		0.459437	R134a	R1234yf	R1234ze(Z)	0.4	0.4	0.2	HFC	HFO	HFO	HFC+HFO+HFO
					4.7959	R1234yf	R1234ze(E)	0.04	0.96	HFO	HFO	HFO+HFO		0.459437	R134a	R1234ze(E)	R1234ze(Z)	0.4	0.4	0.2	HFC	HFO	HFO	HFC+HFO+HFO
					4.7959	R1234yf	R1234ze(E)	0.08	0.92	HFO	HFO	HFO+HFO		0.459437	R134a	R1234yf	R1234ze(E)	0.4	0.2	0.4	HFC	HFO	HFO	HFC+HFO+HFO
					4.7959	R1234yf	R1234ze(E)	0.12	0.88	HFO	HFO	HFO+HFO		0.459437	R134a	R1234yf	R1234ze(Z)	0.4	0.2	0.4	HFC	HFO	HFO	HFC+HFO+HFO
					4.7959	R1234yf	R1234ze(E)	0.16	0.84	HFO	HFO	HFO+HFO		0.459437	R134a	R1234ze(E)	R1234ze(Z)	0.4	0.2	0.4	HFC	HFO	HFO	HFC+HFO+HFO
					4.7959	R1234yf	R1234ze(E)	0.24	0.76	HFO	HFO	HFO+HFO		0.311815	R125	R32	R1243zf	0.4	0.2	0.4	HFC	HFC	HFO	HFC+HFC+HFO
					4.7959	R1234yf	R1234ze(E)	0.28	0.72	HFO	HFO	HFO+HFO		0.177728	R134a	R1234yf	R744	0.2	0.6	0.2	HFC	HFO	R744	HFC+HFO+R744
					4.7959	R1234yf	R1234ze(E)	0.32	0.68	HFO	HFO	HFO+HFO		0.177728	R134a	R1234ze(E)	R744	0.2	0.6	0.2	HFC	HFO	R744	HFC+HFO+R744
					4.7959	R1234yf	R1234ze(E)	0.36	0.64	HFO	HFO	HFO+HFO		0.177728	R134a	R1234ze(Z)	R744	0.2	0.6	0.2	HFC	HFO	R744	HFC+HFO+R744
					4.7959	R1234yf	R1234ze(E)	0.4	0.6	HFO	HFO	HFO+HFO		0.141344	R125	R32	R1234yf	0.2	0.4	0.4	HFC	HFC	HFO	HFC+HFC+HFO
					4.7959	R1234yf	R1234ze(E)	0.44	0.56	HFO	HFO	HFO+HFO		0.141344	R125	R32	R1234ze(E)	0.2	0.4	0.4	HFC	HFC	HFO	HFC+HFC+HFO
					4.7959	R1234yf	R1234ze(E)	0.48	0.52	HFO	HFO	HFO+HFO		0.141344	R125	R32	R1234ze(Z)	0.2	0.4	0.4	HFC	HFC	HFO	HFC+HFC+HFO
					4.7959	R1234yf	R1234ze(E)	0.52	0.48	HFO	HFO	HFO+HFO		0.0382972	R134a	R227ea	R41	0.4	0.2	0.4	HFC	HFC	HFC	HFC+HFC+HFC
					4.7959	R1234yf	R1234ze(E)	0.56	0.44	HFO	HFO	HFO+HFO		-0.0855143	R1234yf	R1234ze(E)	R744	0.2	0.4	0.4	HFO	HFO	R744	HFO+HFO+R744
					4.7959	R1234yf	R1234ze(E)	0.6	0.4	HFO	HFO	HFO+HFO		-0.0855143	R1234yf	R1234ze(E)	R744	0.4	0.2	0.4	HFO	HFO	R744	HFO+HFO+R744
					4.7959	R1234yf	R1234ze(E)	0.64	0.36	HFO	HFO	HFO+HFO		-0.0855143	R1234yf	R1234ze(Z)	R744	0.2	0.4	0.4	HFO	HFO	R744	HFO+HFO+R744
					4.7959	R1234yf	R1234ze(E)	0.68	0.32	HFO	HFO	HFO+HFO		-0.0855143	R1234yf	R1234ze(Z)	R744	0.4	0.2	0.4	HFO	HFO	R744	HFO+HFO+R744
					4.7959	R1234yf	R1234ze(E)	0.72	0.28	HFO	HFO	HFO+HFO		-0.0855143	R1234ze(E)	R1234ze(Z)	R744	0.2	0.4	0.4	HFO	HFO	R744	HFO+HFO+R744
					4.7959	R1234yf	R1234ze(E)	0.76	0.24	HFO	HFO	HFO+HFO		-0.0855143	R1234ze(E)	R1234ze(Z)	R744	0.4	0.2	0.4	HFO	HFO	R744	HFO+HFO+R744
					4.7959	R1234yf	R1234ze(E)	0.84	0.16	HFO	HFO	HFO+HFO		-0.351647	R125	R1234yf	R1243zf	0.4	0.2	0.4	HFC	HFO	HFO	HFC+HFO+HFO
					4.7959	R1234yf	R1234ze(E)	0.88	0.12	HFO	HFO	HFO+HFO		-0.351647	R125	R1234ze(E)	R1243zf	0.4	0.2	0.4	HFC	HFO	HFO	HFC+HFO+HFO
					4.7959	R1234yf	R1234ze(E)	0.92	0.08	HFO	HFO	HFO+HFO		-0.351647	R125	R1234ze(Z)	R1243zf	0.4	0.2	0.4	HFC	HFO	HFO	HFC+HFO+HFO
					4.7959	R1234yf	R1234ze(E)	0.96	0.04	HFO	HFO	HFO+HFO		-0.40958	R227ea	R1243zf	R41	0.4	0.2	0.4	HFC	HFO	HFC	HFC+HFO+HFC
					4.7959	R1234yf	R1234ze(Z)	0.04	0.96	HFO	HFO	HFO+HFO		-0.415507	R227ea	R744	R41	0.2	0.4	0.4	HFC	R744	HFC	HFC+R744+HFC
					4.7959	R1234yf	R1234ze(Z)	0.08	0.92	HFO	HFO	HFO+HFO		-0.489443	R227ea	R1234yf	R1243zf	0.2	0.6	0.2	HFC	HFO	HFO	HFC+HFO+HFO
					4.7959	R1234yf	R1234ze(Z)	0.12	0.88	HFO	HFO	HFO+HFO		-0.489443	R227ea	R1234ze(E)	R1243zf	0.2	0.6	0.2	HFC	HFO	HFO	HFC+HFO+HFO
					4.7959	R1234yf	R1234ze(Z)	0.16	0.84	HFO	HFO	HFO+HFO		-0.489443	R227ea	R1234ze(Z)	R1243zf	0.2	0.6	0.2	HFC	HFO	HFO	HFC+HFO+HFO
					4.7959	R1234yf	R1234ze(Z)	0.24	0.76	HFO	HFO	HFO+HFO		-0.564876	R227ea	R152a	R1243zf	0.4	0.2	0.4	HFC	HFC	HFO	HFC+HFC+HFO
					4.7959	R1234yf	R1234ze(Z)	0.28	0.72	HFO	HFO	HFO+HFO		-0.590731	R125	R32	R1234yf	0.2	0.2	0.6	HFC	HFC	HFO	HFC+HFC+HFO
					4.7959	R1234yf	R1234ze(Z)	0.32	0.68	HFO	HFO	HFO+HFO		-0.590731	R125	R32	R1234ze(E)	0.2	0.2	0.6	HFC	HFC	HFO	HFC+HFC+HFO
					4.7959	R1234yf	R1234ze(Z)	0.36	0.64	HFO	HFO	HFO+HFO		-0.590731	R125	R32	R1234ze(Z)	0.2	0.2	0.6	HFC	HFC	HFO	HFC+HFC+HFO
					4.7959	R1234yf	R1234ze(Z)	0.4	0.6	HFO	HFO	HFO+HFO		-1.25624	R134a	R744	R41	0.6	0.2	0.2	HFC	R744	HFC	HFC+R744+HFC
					4.7959	R1234yf	R1234ze(Z)	0.44	0.56	HFO	HFO	HFO+HFO		-1.34062	R125	R1234yf	R1234ze(E)	0.2	0.2	0.6	HFC	HFO	HFO	HFC+HFO+HFO
					4.7959	R1234yf	R1234ze(Z)	0.48	0.52	HFO	HFO	HFO+HFO		-1.34062	R125	R1234yf	R1234ze(E)	0.2	0.4	0.4	HFC	HFO	HFO	HFC+HFO+HFO
					4.7959	R1234yf	R1234ze(Z)	0.52	0.48	HFO	HFO	HFO+HFO		-1.34062	R125	R1234yf	R1234ze(E)	0.2	0.6	0.2	HFC	HFO	HFO	HFC+HFO+HFO
					4.7959	R1234yf	R1234ze(Z)	0.56	0.44	HFO	HFO	HFO+HFO		-1.34062	R125	R1234yf	R1234ze(Z)	0.2	0.2	0.6	HFC	HFO	HFO	HFC+HFO+HFO
					4.7959	R1234yf	R1234ze(Z)	0.6	0.4	HFO	HFO	HFO+HFO		-1.34062	R125	R1234yf	R1234ze(Z)	0.2	0.4	0.4	HFC	HFO	HFO	HFC+HFO+HFO
					4.7959	R1234yf	R1234ze(Z)	0.64	0.36	HFO	HFO	HFO+HFO		-1.34062	R125	R1234yf	R1234ze(Z)	0.2	0.6	0.2	HFC	HFO	HFO	HFC+HFO+HFO
					4.7959	R1234yf	R1234ze(Z)	0.68	0.32	HFO	HFO	HFO+HFO		-1.34062	R125	R1234ze(E)	R1234ze(Z)	0.2	0.2	0.6	HFC	HFO	HFO	HFC+HFO+HFO
					4.7959	R1234yf	R1234ze(Z)	0.72	0.28	HFO	HFO	HFO+HFO		-1.34062	R125	R1234ze(E)	R1234ze(Z)	0.2	0.4	0.4	HFC	HFO	HFO	HFC+HFO+HFO
					4.7959	R1234yf	R1234ze(Z)	0.76	0.24	HFO	HFO	HFO+HFO		-1.34062	R125	R1234ze(E)	R1234ze(Z)	0.2	0.6	0.2	HFC	HFO	HFO	HFC+HFO+HFO
					4.7959	R1234yf	R1234ze(Z)	0.84	0.16	HFO	HFO	HFO+HFO		-1.43057	R227ea	R1243zf	R41	0.4	0.4	0.2	HFC	HFO	HFC	HFC+HFO+HFC
					4.7959	R1234yf	R1234ze(Z)	0.88	0.12	HFO	HFO	HFO+HFO		-1.87423	R134a	R744	R41	0.4	0.4	0.2	HFC	R744	HFC	HFC+R744+HFC
					4.7959	R1234yf	R1234ze(Z)	0.92	0.08	HFO	HFO	HFO+HFO		-1.87604	R134a	R227ea	R1243zf	0.4	0.2	0.4	HFC	HFC	HFO	HFC+HFC+HFO
					4.7959	R1234yf	R1234ze(Z)	0.96	0.04	HFO	HFO	HFO+HFO		-2.01261	R134a	R125	R41	0.2	0.4	0.4	HFC	HFC	HFC	HFC+HFC+HFC
					4.7959	R1234ze(E)	R1234ze(Z)	0.04	0.96	HFO	HFO	HFO+HFO		-2.21412	R134a	R744	R1243zf	0.6	0.2	0.2	HFC	R744	HFO	HFC+R744+HFO
					4.7959	R1234ze(E)	R1234ze(Z)	0.08	0.92	HFO	HFO	HFO+HFO		-2.30021	R134a	R32	R1234yf	0.6	0.2	0.2	HFC	HFC	HFO	HFC+HFC+HFO
					4.7959	R1234ze(E)	R1234ze(Z)	0.12	0.88	HFO	HFO	HFO+HFO		-2.30021	R134a	R32	R1234ze(E)	0.6	0.2	0.2	HFC	HFC	HFO	HFC+HFC+HFO
					4.7959	R1234ze(E)	R1234ze(Z)	0.16	0.84	HFO	HFO	HFO+HFO		-2.30021	R134a	R32	R1234ze(Z)	0.6	0.2	0.2	HFC	HFC	HFO	HFC+HFC+HFO
					4.7959	R1234ze(E)	R1234ze(Z)	0.24	0.76	HFO	HFO	HFO+HFO		-2.36974	R134a	R1234yf	R1234ze(E)	0.6	0.2	0.2	HFC	HFO	HFO	HFC+HFO+HFO
					4.7959	R1234ze(E)	R1234ze(Z)	0.28	0.72	HFO	HFO	HFO+HFO		-2.36974	R134a	R1234yf	R1234ze(Z)	0.6	0.2	0.2	HFC	HFO	HFO	HFC+HFO+HFO
					4.7959	R1234ze(E)	R1234ze(Z)	0.32	0.68	HFO	HFO	HFO+HFO		-2.36974	R134a	R1234ze(E)	R1234ze(Z)	0.6	0.2	0.2	HFC	HFO	HFO	HFC+HFO+HFO
					4.7959	R1234ze(E)	R1234ze(Z)	0.36	0.64	HFO	HFO	HFO+HFO		-2.38063	R125	R152a	R1234yf	0.4	0.2	0.4	HFC	HFC	HFO	HFC+HFC+HFO
					4.7959	R1234ze(E)	R1234ze(Z)	0.4	0.6	HFO	HFO	HFO+HFO		-2.38063	R125	R152a	R1234ze(E)	0.4	0.2	0.4	HFC	HFC	HFO	HFC+HFC+HFO
					4.7959	R1234ze(E)	R1234ze(Z)	0.44	0.56	HFO	HFO	HFO+HFO		-2.38063	R125	R152a	R1234ze(Z)	0.4	0.2	0.4	HFC	HFC	HFO	HFC+HFC+HFO
					4.7959	R1234ze(E)	R1234ze(Z)	0.48	0.52	HFO	HFO	HFO+HFO		-2.70541	R227ea	R152a	R1234yf	0.4	0.4	0.2	HFC	HFC	HFO	HFC+HFC+HFO
					4.7959	R1234ze(E)	R1234ze(Z)	0.52	0.48	HFO	HFO	HFO+HFO		-2.70541	R227ea	R152a	R1234ze(E)	0.4	0.4	0.2	HFC	HFC	HFO	HFC+HFC+HFO
					4.7959	R1234ze(E)	R1234ze(Z)	0.56	0.44	HFO	HFO	HFO+HFO		-2.70541	R227ea	R152a	R1234ze(Z)	0.4	0.4	0.2	HFC	HFC	HFO	HFC+HFC+HFO
					4.7959	R1234ze(E)	R1234ze(Z)	0.6	0.4	HFO	HFO	HFO+HFO		-2.71971	R125	R32	R152a	0.4	0.4	0.2	HFC	HFC	HFC	HFC+HFC+HFC
					4.7959	R1234ze(E)	R1234ze(Z)	0.64	0.36	HFO	HFO	HFO+HFO		-2.90444	R227ea	R32	R152a	0.4	0.2	0.4	HFC	HFC	HFC	HFC+HFC+HFC
					4.7959	R1234ze(E)	R1234ze(Z)	0.68	0.32	HFO	HFO	HFO+HFO		-3.08764	R134a	R744	R1243zf	0.4	0.4	0.2	HFC	R744	HFO	HFC+R744+HFO
					4.7959	R1234ze(E)	R1234ze(Z)	0.72	0.28	HFO	HFO	HFO+HFO		-3.3388	R134a	R125	R1243zf	0.2	0.4	0.4	HFC	HFC	HFO	HFC+HFC+HFO
					4.7959	R1234ze(E)	R1234ze(Z)	0.76	0.24	HFO	HFO	HFO+HFO		-3.34494	R227ea	R32	R1234yf	0.2	0.4	0.4	HFC	HFC	HFO	HFC+HFC+HFO
					4.7959	R1234ze(E)	R1234ze(Z)	0.84	0.16	HFO	HFO	HFO+HFO		-3.34494	R227ea	R32	R1234ze(E)	0.2	0.4	0.4	HFC	HFC	HFO	HFC+HFC+HFO
					4.7959	R1234ze(E)	R1234ze(Z)	0.88	0.12	HFO	HFO	HFO+HFO		-3.34494	R227ea	R32	R1234ze(Z)	0.2	0.4	0.4	HFC	HFC	HFO	HFC+HFC+HFO
					4.7959	R1234ze(E)	R1234ze(Z)	0.92	0.08	HFO	HFO	HFO+HFO		-3.35279	R134a	R1234yf	R744	0.4	0.4	0.2	HFC	HFO	R744	HFC+HFO+R744
					4.7959	R1234ze(E)	R1234ze(Z)	0.96	0.04	HFO	HFO	HFO+HFO		-3.35279	R134a	R1234ze(E)	R744	0.4	0.4	0.2	HFC	HFO	R744	HFC+HFO+R744
					4.48914	R1234yf	R744	0.96	0.04	HFO	R744	HFO+R744		-3.35279	R134a	R1234ze(Z)	R744	0.4	0.4	0.2	HFC	HFO	R744	HFC+HFO+R744
					4.48914	R1234ze(E)	R744	0.96	0.04	HFO	R744	HFO+R744		-3.38649	R125	R1234yf	R41	0.4	0.4	0.2	HFC	HFO	HFC	HFC+HFO+HFC
					4.48914	R1234ze(Z)	R744	0.96	0.04	HFO	R744	HFO+R744		-3.38649	R125	R1234ze(E)	R41	0.4	0.4	0.2	HFC	HFO	HFC	HFC+HFO+HFC
					4.42537	R134a	R41	0.72	0.28	HFC	HFC	HFC+HFC		-3.38649	R125	R1234ze(Z)	R41	0.4	0.4	0.2	HFC	HFO	HFC	HFC+HFO+HFC
					4.41198	R134a	R1234yf	0.04	0.96	HFC	HFO	HFC+HFO		-3.45387	R227ea	R32	R1234yf	0.2	0.6	0.2	HFC	HFC	HFO	HFC+HFC+HFO
					4.41198	R134a	R1234ze(E)	0.04	0.96	HFC	HFO	HFC+HFO		-3.45387	R227ea	R32	R1234ze(E)	0.2	0.6	0.2	HFC	HFC	HFO	HFC+HFC+HFO
					4.41198	R134a	R1234ze(Z)	0.04	0.96	HFC	HFO	HFC+HFO		-3.45387	R227ea	R32	R1234ze(Z)	0.2	0.6	0.2	HFC	HFC	HFO	HFC+HFC+HFO
					4.34343	R125	R32	0.16	0.84	HFC	HFC	HFC+HFC		-3.46745	R125	R744	R41	0.4	0.2	0.4	HFC	R744	HFC	HFC+R744+HFC
					4.33958	R134a	R32	0.36	0.64	HFC	HFC	HFC+HFC		-3.49397	R227ea	R744	R1243zf	0.2	0.4	0.4	HFC	R744	HFO	HFC+R744+HFO
					4.15434	R1234yf	R744	0.92	0.08	HFO	R744	HFO+R744		-3.53166	R227ea	R32	R1234yf	0.2	0.2	0.6	HFC	HFC	HFO	HFC+HFC+HFO
					4.15434	R1234ze(E)	R744	0.92	0.08	HFO	R744	HFO+R744		-3.53166	R227ea	R32	R1234ze(E)	0.2	0.2	0.6	HFC	HFC	HFO	HFC+HFC+HFO
					4.15434	R1234ze(Z)	R744	0.92	0.08	HFO	R744	HFO+R744		-3.53166	R227ea	R32	R1234ze(Z)	0.2	0.2	0.6	HFC	HFC	HFO	HFC+HFC+HFO
					4.01728	R134a	R1234yf	0.08	0.92	HFC	HFO	HFC+HFO		-3.75564	R134a	R125	R1234yf	0.2	0.2	0.6	HFC	HFC	HFO	HFC+HFC+HFO
					4.01728	R134a	R1234ze(E)	0.08	0.92	HFC	HFO	HFC+HFO		-3.75564	R134a	R125	R1234ze(E)	0.2	0.2	0.6	HFC	HFC	HFO	HFC+HFC+HFO
					4.01728	R134a	R1234ze(Z)	0.08	0.92	HFC	HFO	HFC+HFO		-3.75564	R134a	R125	R1234ze(Z)	0.2	0.2	0.6	HFC	HFC	HFO	HFC+HFC+HFO
					3.90564	R125	R1243zf	0.4	0.6	HFC	HFO	HFC+HFO		-3.83734	R227ea	R1234yf	R1234ze(E)	0.2	0.2	0.6	HFC	HFO	HFO	HFC+HFO+HFO
					3.80382	R227ea	R152a	0.4	0.6	HFC	HFC	HFC+HFC		-3.83734	R227ea	R1234yf	R1234ze(E)	0.2	0.4	0.4	HFC	HFO	HFO	HFC+HFO+HFO
					3.78738	R1234yf	R744	0.88	0.12	HFO	R744	HFO+R744		-3.83734	R227ea	R1234yf	R1234ze(E)	0.2	0.6	0.2	HFC	HFO	HFO	HFC+HFO+HFO
					3.78738	R1234ze(E)	R744	0.88	0.12	HFO	R744	HFO+R744		-3.83734	R227ea	R1234yf	R1234ze(Z)	0.2	0.2	0.6	HFC	HFO	HFO	HFC+HFO+HFO
					3.78738	R1234ze(Z)	R744	0.88	0.12	HFO	R744	HFO+R744		-3.83734	R227ea	R1234yf	R1234ze(Z)	0.2	0.4	0.4	HFC	HFO	HFO	HFC+HFO+HFO
					3.68692	R1234yf	R134a	0.887344	0.112656	HFO	HFC	HFO+HFC		-3.83734	R227ea	R1234yf	R1234ze(Z)	0.2	0.6	0.2	HFC	HFO	HFO	HFC+HFO+HFO
					3.61106	R134a	R1234yf	0.12	0.88	HFC	HFO	HFC+HFO		-3.83734	R227ea	R1234ze(E)	R1234ze(Z)	0.2	0.2	0.6	HFC	HFO	HFO	HFC+HFO+HFO
					3.61106	R134a	R1234ze(E)	0.12	0.88	HFC	HFO	HFC+HFO		-3.83734	R227ea	R1234ze(E)	R1234ze(Z)	0.2	0.4	0.4	HFC	HFO	HFO	HFC+HFO+HFO
					3.61106	R134a	R1234ze(Z)	0.12	0.88	HFC	HFO	HFC+HFO		-3.83734	R227ea	R1234ze(E)	R1234ze(Z)	0.2	0.6	0.2	HFC	HFO	HFO	HFC+HFO+HFO
					3.57477	R1234yf	R134a	0.876443	0.123557	HFO	HFC	HFO+HFC		-3.86203	R134a	R744	R1243zf	0.2	0.6	0.2	HFC	R744	HFO	HFC+R744+HFO
					3.57048	R125	R1234yf	0.04	0.96	HFC	HFO	HFC+HFO		-4.17717	R125	R1234yf	R1243zf	0.4	0.4	0.2	HFC	HFO	HFO	HFC+HFO+HFO
					3.57048	R125	R1234ze(E)	0.04	0.96	HFC	HFO	HFC+HFO		-4.17717	R125	R1234ze(E)	R1243zf	0.4	0.4	0.2	HFC	HFO	HFO	HFC+HFO+HFO
					3.57048	R125	R1234ze(Z)	0.04	0.96	HFC	HFO	HFC+HFO		-4.17717	R125	R1234ze(Z)	R1243zf	0.4	0.4	0.2	HFC	HFO	HFO	HFC+HFO+HFO
					3.51467	R134a	R1243zf	0.68	0.32	HFC	HFO	HFC+HFO		-4.39083	R125	R32	R41	0.4	0.4	0.2	HFC	HFC	HFC	HFC+HFC+HFC
					3.50523	R227ea	R32	0.12	0.88	HFC	HFC	HFC+HFC		-4.48965	R134a	R32	R744	0.4	0.4	0.2	HFC	HFC	R744	HFC+HFC+R744
					3.44822	R1234yf	R744	0.84	0.16	HFO	R744	HFO+R744		-4.50089	R125	R32	R1243zf	0.4	0.4	0.2	HFC	HFC	HFO	HFC+HFC+HFO
					3.44822	R1234ze(E)	R744	0.84	0.16	HFO	R744	HFO+R744		-4.55204	R125	R744	R1243zf	0.4	0.2	0.4	HFC	R744	HFO	HFC+R744+HFO
					3.44822	R1234ze(Z)	R744	0.84	0.16	HFO	R744	HFO+R744		-4.73157	R134a	R1234yf	R744	0.2	0.4	0.4	HFC	HFO	R744	HFC+HFO+R744
					3.19253	R134a	R1234yf	0.16	0.84	HFC	HFO	HFC+HFO		-4.73157	R134a	R1234ze(E)	R744	0.2	0.4	0.4	HFC	HFO	R744	HFC+HFO+R744
					3.19253	R134a	R1234ze(E)	0.16	0.84	HFC	HFO	HFC+HFO		-4.73157	R134a	R1234ze(Z)	R744	0.2	0.4	0.4	HFC	HFO	R744	HFC+HFO+R744
					3.19253	R134a	R1234ze(Z)	0.16	0.84	HFC	HFO	HFC+HFO		-4.7822	R134a	R125	R32	0.2	0.2	0.6	HFC	HFC	HFC	HFC+HFC+HFC
					3.1668	R134a	R152a	0.76	0.24	HFC	HFC	HFC+HFC		-4.78846	R227ea	R1234yf	R41	0.4	0.2	0.4	HFC	HFO	HFC	HFC+HFO+HFC
					3.01641	R1234yf	R744	0.8	0.2	HFO	R744	HFO+R744		-4.78846	R227ea	R1234ze(E)	R41	0.4	0.2	0.4	HFC	HFO	HFC	HFC+HFO+HFC
					3.01641	R1234ze(E)	R744	0.8	0.2	HFO	R744	HFO+R744		-4.78846	R227ea	R1234ze(Z)	R41	0.4	0.2	0.4	HFC	HFO	HFC	HFC+HFO+HFC
					3.01641	R1234ze(Z)	R744	0.8	0.2	HFO	R744	HFO+R744		-5.04213	R125	R1234yf	R744	0.2	0.6	0.2	HFC	HFO	R744	HFC+HFO+R744
					2.94895	R227ea	R1234yf	0.04	0.96	HFC	HFO	HFC+HFO		-5.04213	R125	R1234ze(E)	R744	0.2	0.6	0.2	HFC	HFO	R744	HFC+HFO+R744
					2.94895	R227ea	R1234ze(E)	0.04	0.96	HFC	HFO	HFC+HFO		-5.04213	R125	R1234ze(Z)	R744	0.2	0.6	0.2	HFC	HFO	R744	HFC+HFO+R744
					2.94895	R227ea	R1234ze(Z)	0.04	0.96	HFC	HFO	HFC+HFO		-5.15431	R134a	R125	R152a	0.6	0.2	0.2	HFC	HFC	HFC	HFC+HFC+HFC
					2.94565	R134a	R32	0.4	0.6	HFC	HFC	HFC+HFC		-5.58428	R227ea	R32	R41	0.4	0.2	0.4	HFC	HFC	HFC	HFC+HFC+HFC
					2.94115	R125	R41	0.48	0.52	HFC	HFC	HFC+HFC		-5.67342	R227ea	R1234yf	R1243zf	0.4	0.2	0.4	HFC	HFO	HFO	HFC+HFO+HFO
					2.85069	R227ea	R1243zf	0.32	0.68	HFC	HFO	HFC+HFO		-5.67342	R227ea	R1234ze(E)	R1243zf	0.4	0.2	0.4	HFC	HFO	HFO	HFC+HFO+HFO
					2.8	R134a	R1234yf	0.2	0.8	HFC	HFO	HFC+HFO		-5.67342	R227ea	R1234ze(Z)	R1243zf	0.4	0.2	0.4	HFC	HFO	HFO	HFC+HFO+HFO
					2.7608	R134a	R1234yf	0.2	0.8	HFC	HFO	HFC+HFO		-5.88531	R227ea	R32	R1243zf	0.4	0.2	0.4	HFC	HFC	HFO	HFC+HFC+HFO
					2.7608	R134a	R1234ze(E)	0.2	0.8	HFC	HFO	HFC+HFO		-6.24111	R134a	R227ea	R1234yf	0.2	0.2	0.6	HFC	HFC	HFO	HFC+HFC+HFO
					2.7608	R134a	R1234ze(Z)	0.2	0.8	HFC	HFO	HFC+HFO		-6.24111	R134a	R227ea	R1234ze(E)	0.2	0.2	0.6	HFC	HFC	HFO	HFC+HFC+HFO
					2.53612	R1234yf	R744	0.76	0.24	HFO	R744	HFO+R744		-6.24111	R134a	R227ea	R1234ze(Z)	0.2	0.2	0.6	HFC	HFC	HFO	HFC+HFC+HFO
					2.53612	R1234ze(E)	R744	0.76	0.24	HFO	R744	HFO+R744		-6.29384	R134a	R227ea	R152a	0.2	0.4	0.4	HFC	HFC	HFC	HFC+HFC+HFC
					2.53612	R1234ze(Z)	R744	0.76	0.24	HFO	R744	HFO+R744		-6.52232	R134a	R125	R1243zf	0.6	0.2	0.2	HFC	HFC	HFO	HFC+HFC+HFO
					2.34833	R125	R1234yf	0.08	0.92	HFC	HFO	HFC+HFO		-6.53613	R125	R152a	R1243zf	0.6	0.2	0.2	HFC	HFC	HFO	HFC+HFC+HFO
					2.34833	R125	R1234ze(E)	0.08	0.92	HFC	HFO	HFC+HFO		-6.65293	R1234yf	R1234ze(E)	R744	0.2	0.2	0.6	HFO	HFO	R744	HFO+HFO+R744
					2.34833	R125	R1234ze(Z)	0.08	0.92	HFC	HFO	HFC+HFO		-6.65293	R1234yf	R1234ze(Z)	R744	0.2	0.2	0.6	HFO	HFO	R744	HFO+HFO+R744
					2.31493	R134a	R1234yf	0.24	0.76	HFC	HFO	HFC+HFO		-6.65293	R1234ze(E)	R1234ze(Z)	R744	0.2	0.2	0.6	HFO	HFO	R744	HFO+HFO+R744
					2.31493	R134a	R1234ze(E)	0.24	0.76	HFC	HFO	HFC+HFO		-6.67213	R134a	R125	R41	0.6	0.2	0.2	HFC	HFC	HFC	HFC+HFC+HFC
					2.31493	R134a	R1234ze(Z)	0.24	0.76	HFC	HFO	HFC+HFO		-6.68911	R125	R152a	R41	0.6	0.2	0.2	HFC	HFC	HFC	HFC+HFC+HFC
					1.99856	R1234yf	R744	0.72	0.28	HFO	R744	HFO+R744		-6.76775	R134a	R125	R1234yf	0.4	0.2	0.4	HFC	HFC	HFO	HFC+HFC+HFO
					1.99856	R1234ze(E)	R744	0.72	0.28	HFO	R744	HFO+R744		-6.76775	R134a	R125	R1234ze(E)	0.4	0.2	0.4	HFC	HFC	HFO	HFC+HFC+HFO
					1.99856	R1234ze(Z)	R744	0.72	0.28	HFO	R744	HFO+R744		-6.76775	R134a	R125	R1234ze(Z)	0.4	0.2	0.4	HFC	HFC	HFO	HFC+HFC+HFO
					1.91347	R134a	R1234yf	0.28	0.72	HFC	HFO	HFC+HFO		-7.62827	R227ea	R152a	R1234yf	0.4	0.2	0.4	HFC	HFC	HFO	HFC+HFC+HFO
					1.91347	R134a	R1234ze(E)	0.28	0.72	HFC	HFO	HFC+HFO		-7.62827	R227ea	R152a	R1234ze(E)	0.4	0.2	0.4	HFC	HFC	HFO	HFC+HFC+HFO
					1.91347	R134a	R1234ze(Z)	0.28	0.72	HFC	HFO	HFC+HFO		-7.62827	R227ea	R152a	R1234ze(Z)	0.4	0.2	0.4	HFC	HFC	HFO	HFC+HFC+HFO
					1.85406	R134a	R1243zf	0.72	0.28	HFC	HFO	HFC+HFO		-7.70061	R125	R1234ze(E)	R1234ze(Z)	0.4	0.4	0.2	HFC	HFO	HFO	HFC+HFO+HFO
					1.85253	R125	R152a	0.52	0.48	HFC	HFC	HFC+HFC		-7.70061	R125	R1234ze(E)	R1234ze(Z)	0.4	0.2	0.4	HFC	HFO	HFO	HFC+HFO+HFO
					1.78185	R134a	R41	0.76	0.24	HFC	HFC	HFC+HFC		-7.70061	R125	R1234yf	R1234ze(E)	0.4	0.2	0.4	HFC	HFO	HFO	HFC+HFO+HFO
					1.66184	R134a	R32	0.44	0.56	HFC	HFC	HFC+HFC		-7.70061	R125	R1234yf	R1234ze(Z)	0.4	0.2	0.4	HFC	HFO	HFO	HFC+HFO+HFO
					1.51118	R125	R1243zf	0.44	0.56	HFC	HFO	HFC+HFO		-7.70061	R125	R1234yf	R1234ze(E)	0.4	0.4	0.2	HFC	HFO	HFO	HFC+HFO+HFO
					1.44563	R134a	R1234yf	0.32	0.68	HFC	HFO	HFC+HFO		-7.70061	R125	R1234yf	R1234ze(Z)	0.4	0.4	0.2	HFC	HFO	HFO	HFC+HFO+HFO
					1.44563	R134a	R1234ze(E)	0.32	0.68	HFC	HFO	HFC+HFO		-7.89551	R125	R1243zf	R41	0.6	0.2	0.2	HFC	HFO	HFC	HFC+HFO+HFC
					1.44563	R134a	R1234ze(Z)	0.32	0.68	HFC	HFO	HFC+HFO		-7.91637	R32	R1234yf	R744	0.2	0.2	0.6	HFC	HFO	R744	HFC+HFO+R744
					1.39262	R1234yf	R744	0.68	0.32	HFO	R744	HFO+R744		-7.91637	R32	R1234ze(E)	R744	0.2	0.2	0.6	HFC	HFO	R744	HFC+HFO+R744
					1.39262	R1234ze(E)	R744	0.68	0.32	HFO	R744	HFO+R744		-7.91637	R32	R1234ze(Z)	R744	0.2	0.2	0.6	HFC	HFO	R744	HFC+HFO+R744
					1.39262	R1234ze(Z)	R744	0.68	0.32	HFO	R744	HFO+R744		-7.9268	R227ea	R1234yf	R744	0.2	0.6	0.2	HFC	HFO	R744	HFC+HFO+R744
					1.16974	R227ea	R1234yf	0.08	0.92	HFC	HFO	HFC+HFO		-7.9268	R227ea	R1234ze(E)	R744	0.2	0.6	0.2	HFC	HFO	R744	HFC+HFO+R744
					1.16974	R227ea	R1234ze(E)	0.08	0.92	HFC	HFO	HFC+HFO		-7.9268	R227ea	R1234ze(Z)	R744	0.2	0.6	0.2	HFC	HFO	R744	HFC+HFO+R744
					1.16974	R227ea	R1234ze(Z)	0.08	0.92	HFC	HFO	HFC+HFO		-7.93248	R134a	R1234yf	R744	0.6	0.2	0.2	HFC	HFO	R744	HFC+HFO+R744
					1.12514	R125	R1234yf	0.12	0.88	HFC	HFO	HFC+HFO		-7.93248	R134a	R1234ze(E)	R744	0.6	0.2	0.2	HFC	HFO	R744	HFC+HFO+R744
					1.12514	R125	R1234ze(E)	0.12	0.88	HFC	HFO	HFC+HFO		-7.93248	R134a	R1234ze(Z)	R744	0.6	0.2	0.2	HFC	HFO	R744	HFC+HFO+R744
					1.12514	R125	R1234ze(Z)	0.12	0.88	HFC	HFO	HFC+HFO		-8.00196	R134a	R32	R744	0.2	0.4	0.4	HFC	HFC	R744	HFC+HFC+R744
					1.0468	R744	R1243zf	0.8	0.2	R744	HFO	R744+HFO		-8.06502	R125	R32	R744	0.2	0.6	0.2	HFC	HFC	R744	HFC+HFC+R744
					1.0056	R125	R32	0.2	0.8	HFC	HFC	HFC+HFC		-8.2129	R227ea	R152a	R744	0.4	0.4	0.2	HFC	HFC	R744	HFC+HFC+R744
					1.00505	R1234ze(E)	R227ea	0.916203	0.0837972	HFO	HFC	HFO+HFC		-8.21587	R125	R32	R1234yf	0.4	0.2	0.4	HFC	HFC	HFO	HFC+HFC+HFO
					1	R134a	R1234yf	0.36	0.64	HFC	HFO	HFC+HFO		-8.21587	R125	R32	R1234ze(E)	0.4	0.2	0.4	HFC	HFC	HFO	HFC+HFC+HFO
					0.961378	R134a	R1234yf	0.36	0.64	HFC	HFO	HFC+HFO		-8.21587	R125	R32	R1234ze(Z)	0.4	0.2	0.4	HFC	HFC	HFO	HFC+HFC+HFO
					0.961378	R134a	R1234ze(E)	0.36	0.64	HFC	HFO	HFC+HFO		-8.23899	R134a	R227ea	R152a	0.6	0.2	0.2	HFC	HFC	HFC	HFC+HFC+HFC
					0.961378	R134a	R1234ze(Z)	0.36	0.64	HFC	HFO	HFC+HFO		-8.25334	R227ea	R125	R152a	0.2	0.4	0.4	HFC	HFC	HFC	HFC+HFC+HFC
					0.718029	R227ea	R41	0.4	0.6	HFC	HFC	HFC+HFC		-8.52267	R134a	R227ea	R1243zf	0.2	0.4	0.4	HFC	HFC	HFO	HFC+HFC+HFO
					0.704092	R1234yf	R744	0.64	0.36	HFO	R744	HFO+R744		-8.71147	R227ea	R1234yf	R41	0.4	0.4	0.2	HFC	HFO	HFC	HFC+HFO+HFC
					0.704092	R1234ze(E)	R744	0.64	0.36	HFO	R744	HFO+R744		-8.71147	R227ea	R1234ze(E)	R41	0.4	0.4	0.2	HFC	HFO	HFC	HFC+HFO+HFC
					0.704092	R1234ze(Z)	R744	0.64	0.36	HFO	R744	HFO+R744		-8.71147	R227ea	R1234ze(Z)	R41	0.4	0.4	0.2	HFC	HFO	HFC	HFC+HFO+HFC
					0.623775	R134a	R152a	0.8	0.2	HFC	HFC	HFC+HFC		-8.74062	R134a	R227ea	R32	0.2	0.2	0.6	HFC	HFC	HFC	HFC+HFC+HFC
					0.467644	R134a	R32	0.48	0.52	HFC	HFC	HFC+HFC		-8.78177	R227ea	R1234yf	R1243zf	0.4	0.4	0.2	HFC	HFO	HFO	HFC+HFO+HFO
					0.459437	R134a	R1234yf	0.4	0.6	HFC	HFO	HFC+HFO		-8.78177	R227ea	R1234ze(E)	R1243zf	0.4	0.4	0.2	HFC	HFO	HFO	HFC+HFO+HFO
					0.459437	R134a	R1234ze(E)	0.4	0.6	HFC	HFO	HFC+HFO		-8.78177	R227ea	R1234ze(Z)	R1243zf	0.4	0.4	0.2	HFC	HFO	HFO	HFC+HFO+HFO
					0.459437	R134a	R1234ze(Z)	0.4	0.6	HFC	HFO	HFC+HFO		-9.10727	R134a	R227ea	R41	0.2	0.4	0.4	HFC	HFC	HFC	HFC+HFC+HFC
					0.187165	R227ea	R1243zf	0.36	0.64	HFC	HFO	HFC+HFO		-9.19233	R134a	R227ea	R1234yf	0.4	0.2	0.4	HFC	HFC	HFO	HFC+HFC+HFO
					0.186558	R134a	R1243zf	0.76	0.24	HFC	HFO	HFC+HFO		-9.19233	R134a	R227ea	R1234ze(E)	0.4	0.2	0.4	HFC	HFC	HFO	HFC+HFC+HFO
					-0.0615823	R134a	R1234ze(E)	0.44	0.56	HFC	HFO	HFC+HFO		-9.19233	R134a	R227ea	R1234ze(Z)	0.4	0.2	0.4	HFC	HFC	HFO	HFC+HFC+HFO
					-0.0615823	R134a	R1234ze(Z)	0.44	0.56	HFC	HFO	HFC+HFO		-9.20562	R134a	R125	R32	0.4	0.2	0.4	HFC	HFC	HFC	HFC+HFC+HFC
					-0.0615823	R134a	R1234yf	0.44	0.56	HFC	HFO	HFC+HFO		-9.23931	R134a	R227ea	R1243zf	0.6	0.2	0.2	HFC	HFC	HFO	HFC+HFC+HFO
					-0.0855143	R1234yf	R744	0.6	0.4	HFO	R744	HFO+R744		-9.3652	R125	R32	R1234yf	0.4	0.4	0.2	HFC	HFC	HFO	HFC+HFC+HFO
					-0.0855143	R1234ze(E)	R744	0.6	0.4	HFO	R744	HFO+R744		-9.3652	R125	R32	R1234ze(E)	0.4	0.4	0.2	HFC	HFC	HFO	HFC+HFC+HFO
					-0.0855143	R1234ze(Z)	R744	0.6	0.4	HFO	R744	HFO+R744		-9.3652	R125	R32	R1234ze(Z)	0.4	0.4	0.2	HFC	HFC	HFO	HFC+HFC+HFO
					-0.103167	R125	R1234yf	0.16	0.84	HFC	HFO	HFC+HFO		-9.75309	R227ea	R32	R152a	0.4	0.4	0.2	HFC	HFC	HFC	HFC+HFC+HFC
					-0.103167	R125	R1234ze(E)	0.16	0.84	HFC	HFO	HFC+HFO		-9.79373	R134a	R227ea	R41	0.6	0.2	0.2	HFC	HFC	HFC	HFC+HFC+HFC
					-0.103167	R125	R1234ze(Z)	0.16	0.84	HFC	HFO	HFC+HFO		-9.84718	R227ea	R125	R1234yf	0.2	0.2	0.6	HFC	HFC	HFO	HFC+HFC+HFO
					-0.157999	R134a	R1234ze(E)	0.447328	0.552672	HFC	HFO	HFC+HFO		-9.84718	R227ea	R125	R1234ze(E)	0.2	0.2	0.6	HFC	HFC	HFO	HFC+HFC+HFO
					-0.203311	R227ea	R152a	0.44	0.56	HFC	HFC	HFC+HFC		-9.84718	R227ea	R125	R1234ze(Z)	0.2	0.2	0.6	HFC	HFC	HFO	HFC+HFC+HFO
					-0.431482	R134a	R1234yf	0.468	0.532	HFC	HFO	HFC+HFO		-10.0888	R134a	R32	R744	0.6	0.2	0.2	HFC	HFC	R744	HFC+HFC+R744
					-0.483272	R32	R744	0.48	0.52	HFC	R744	HFC+R744		-10.1885	R227ea	R125	R1243zf	0.2	0.4	0.4	HFC	HFC	HFO	HFC+HFC+HFO
					-0.555775	R227ea	R1234yf	0.12	0.88	HFC	HFO	HFC+HFO		-10.5153	R134a	R125	R152a	0.4	0.4	0.2	HFC	HFC	HFC	HFC+HFC+HFC
					-0.555775	R227ea	R1234ze(E)	0.12	0.88	HFC	HFO	HFC+HFO		-10.5973	R227ea	R32	R1243zf	0.4	0.4	0.2	HFC	HFC	HFO	HFC+HFC+HFO
					-0.555775	R227ea	R1234ze(Z)	0.12	0.88	HFC	HFO	HFC+HFO		-10.631	R227ea	R744	R1243zf	0.4	0.2	0.4	HFC	R744	HFO	HFC+R744+HFO
					-0.603215	R134a	R1234yf	0.48	0.52	HFC	HFO	HFC+HFO		-10.6471	R134a	R125	R1234yf	0.6	0.2	0.2	HFC	HFC	HFO	HFC+HFC+HFO
					-0.603215	R134a	R1234ze(E)	0.48	0.52	HFC	HFO	HFC+HFO		-10.6471	R134a	R125	R1234ze(E)	0.6	0.2	0.2	HFC	HFC	HFO	HFC+HFC+HFO
					-0.603215	R134a	R1234ze(Z)	0.48	0.52	HFC	HFO	HFC+HFO		-10.6471	R134a	R125	R1234ze(Z)	0.6	0.2	0.2	HFC	HFC	HFO	HFC+HFC+HFO
					-0.608109	R134a	R41	0.8	0.2	HFC	HFC	HFC+HFC		-10.6617	R125	R152a	R1234yf	0.6	0.2	0.2	HFC	HFC	HFO	HFC+HFC+HFO
					-0.651152	R134a	R32	0.52	0.48	HFC	HFC	HFC+HFC		-10.6617	R125	R152a	R1234ze(E)	0.6	0.2	0.2	HFC	HFC	HFO	HFC+HFC+HFO
					-0.709869	R227ea	R32	0.16	0.84	HFC	HFC	HFC+HFC		-10.6617	R125	R152a	R1234ze(Z)	0.6	0.2	0.2	HFC	HFC	HFO	HFC+HFC+HFO
					-0.831011	R125	R1243zf	0.48	0.52	HFC	HFO	HFC+HFO		-10.8114	R227ea	R125	R152a	0.4	0.2	0.4	HFC	HFC	HFC	HFC+HFC+HFC
					-1.00071	R1234yf	R744	0.56	0.44	HFO	R744	HFO+R744		-10.9497	R134a	R125	R1234yf	0.2	0.4	0.4	HFC	HFC	HFO	HFC+HFC+HFO
					-1.00071	R1234ze(E)	R744	0.56	0.44	HFO	R744	HFO+R744		-10.9497	R134a	R125	R1234ze(E)	0.2	0.4	0.4	HFC	HFC	HFO	HFC+HFC+HFO
					-1.00071	R1234ze(Z)	R744	0.56	0.44	HFO	R744	HFO+R744		-10.9497	R134a	R125	R1234ze(Z)	0.2	0.4	0.4	HFC	HFC	HFO	HFC+HFC+HFO
					-1.16716	R134a	R1234yf	0.52	0.48	HFC	HFO	HFC+HFO		-11.0622	R134a	R1234yf	R744	0.4	0.2	0.4	HFC	HFO	R744	HFC+HFO+R744
					-1.16716	R134a	R1234ze(E)	0.52	0.48	HFC	HFO	HFC+HFO		-11.0622	R134a	R1234ze(E)	R744	0.4	0.2	0.4	HFC	HFO	R744	HFC+HFO+R744
					-1.16716	R134a	R1234ze(Z)	0.52	0.48	HFC	HFO	HFC+HFO		-11.0622	R134a	R1234ze(Z)	R744	0.4	0.2	0.4	HFC	HFO	R744	HFC+HFO+R744
					-1.2	R134a	R1234yf	0.52	0.48	HFC	HFO	HFC+HFO		-11.2374	R134a	R125	R1243zf	0.4	0.4	0.2	HFC	HFC	HFO	HFC+HFC+HFO
					-1.21103	R125	R41	0.52	0.48	HFC	HFC	HFC+HFC		-11.4979	R125	R1234yf	R1243zf	0.6	0.2	0.2	HFC	HFO	HFO	HFC+HFO+HFO
					-1.34062	R125	R1234yf	0.2	0.8	HFC	HFO	HFC+HFO		-11.4979	R125	R1234ze(E)	R1243zf	0.6	0.2	0.2	HFC	HFO	HFO	HFC+HFO+HFO
					-1.34062	R125	R1234ze(E)	0.2	0.8	HFC	HFO	HFC+HFO		-11.4979	R125	R1234ze(Z)	R1243zf	0.6	0.2	0.2	HFC	HFO	HFO	HFC+HFO+HFO
					-1.34062	R125	R1234ze(Z)	0.2	0.8	HFC	HFO	HFC+HFO		-11.5138	R227ea	R32	R41	0.4	0.4	0.2	HFC	HFC	HFC	HFC+HFC+HFC
					-1.50022	R134a	R1243zf	0.8	0.2	HFC	HFO	HFC+HFO		-11.5781	R227ea	R125	R41	0.2	0.4	0.4	HFC	HFC	HFC	HFC+HFC+HFC
					-1.70495	R134a	R32	0.56	0.44	HFC	HFC	HFC+HFC		-11.7158	R227ea	R1234yf	R1234ze(E)	0.4	0.2	0.4	HFC	HFO	HFO	HFC+HFO+HFO
					-1.7553	R134a	R1234yf	0.56	0.44	HFC	HFO	HFC+HFO		-11.7158	R227ea	R1234yf	R1234ze(Z)	0.4	0.2	0.4	HFC	HFO	HFO	HFC+HFO+HFO
					-1.7553	R134a	R1234ze(E)	0.56	0.44	HFC	HFO	HFC+HFO		-11.7158	R227ea	R1234ze(E)	R1234ze(Z)	0.4	0.2	0.4	HFC	HFO	HFO	HFC+HFO+HFO
					-1.7553	R134a	R1234ze(Z)	0.56	0.44	HFC	HFO	HFC+HFO		-11.7158	R227ea	R1234yf	R1234ze(E)	0.4	0.4	0.2	HFC	HFO	HFO	HFC+HFO+HFO
					-1.76015	R134a	R152a	0.84	0.16	HFC	HFC	HFC+HFC		-11.7158	R227ea	R1234yf	R1234ze(Z)	0.4	0.4	0.2	HFC	HFO	HFO	HFC+HFO+HFO
					-1.78042	R125	R152a	0.56	0.44	HFC	HFC	HFC+HFC		-11.7158	R227ea	R1234ze(E)	R1234ze(Z)	0.4	0.4	0.2	HFC	HFO	HFO	HFC+HFO+HFO
					-1.9765	R125	R32	0.24	0.76	HFC	HFC	HFC+HFC		-11.9193	R125	R1234yf	R744	0.2	0.4	0.4	HFC	HFO	R744	HFC+HFO+R744
					-2.07475	R1234yf	R744	0.52	0.48	HFO	R744	HFO+R744		-11.9193	R125	R1234ze(E)	R744	0.2	0.4	0.4	HFC	HFO	R744	HFC+HFO+R744
					-2.07475	R1234ze(E)	R744	0.52	0.48	HFO	R744	HFO+R744		-11.9193	R125	R1234ze(Z)	R744	0.2	0.4	0.4	HFC	HFO	R744	HFC+HFO+R744
					-2.07475	R1234ze(Z)	R744	0.52	0.48	HFO	R744	HFO+R744		-12.217	R125	R1234yf	R41	0.6	0.2	0.2	HFC	HFO	HFC	HFC+HFO+HFC
					-2.23876	R227ea	R1234yf	0.16	0.84	HFC	HFO	HFC+HFO		-12.217	R125	R1234ze(E)	R41	0.6	0.2	0.2	HFC	HFO	HFC	HFC+HFO+HFC
					-2.23876	R227ea	R1234ze(E)	0.16	0.84	HFC	HFO	HFC+HFO		-12.217	R125	R1234ze(Z)	R41	0.6	0.2	0.2	HFC	HFO	HFC	HFC+HFO+HFC
					-2.23876	R227ea	R1234ze(Z)	0.16	0.84	HFC	HFO	HFC+HFO		-12.241	R227ea	R125	R1243zf	0.4	0.2	0.4	HFC	HFC	HFO	HFC+HFC+HFO
					-2.34513	R227ea	R1243zf	0.4	0.6	HFC	HFO	HFC+HFO		-12.3139	R134a	R227ea	R32	0.4	0.2	0.4	HFC	HFC	HFC	HFC+HFC+HFC
					-2.36974	R134a	R1234yf	0.6	0.4	HFC	HFO	HFC+HFO		-12.3791	R227ea	R744	R41	0.4	0.2	0.4	HFC	R744	HFC	HFC+R744+HFC
					-2.36974	R134a	R1234ze(E)	0.6	0.4	HFC	HFO	HFC+HFO		-12.3802	R134a	R125	R41	0.4	0.4	0.2	HFC	HFC	HFC	HFC+HFC+HFC
					-2.36974	R134a	R1234ze(Z)	0.6	0.4	HFC	HFO	HFC+HFO		-12.7509	R227ea	R32	R1234yf	0.4	0.2	0.4	HFC	HFC	HFO	HFC+HFC+HFO
					-2.4	R134a	R1234ze(E)	0.6	0.4	HFC	HFO	HFC+HFO		-12.7509	R227ea	R32	R1234ze(E)	0.4	0.2	0.4	HFC	HFC	HFO	HFC+HFC+HFO
					-2.4	R134a	R1234yf	0.6	0.4	HFC	HFO	HFC+HFO		-12.7509	R227ea	R32	R1234ze(Z)	0.4	0.2	0.4	HFC	HFC	HFO	HFC+HFC+HFO
					-2.59131	R125	R1234yf	0.24	0.76	HFC	HFO	HFC+HFO		-12.7569	R134a	R125	R32	0.6	0.2	0.2	HFC	HFC	HFC	HFC+HFC+HFC
					-2.59131	R125	R1234ze(E)	0.24	0.76	HFC	HFO	HFC+HFO		-12.776	R125	R32	R152a	0.6	0.2	0.2	HFC	HFC	HFC	HFC+HFC+HFC
					-2.59131	R125	R1234ze(Z)	0.24	0.76	HFC	HFO	HFC+HFO		-12.9107	R134a	R227ea	R1234yf	0.6	0.2	0.2	HFC	HFC	HFO	HFC+HFC+HFO
					-2.70168	R134a	R32	0.6	0.4	HFC	HFC	HFC+HFC		-12.9107	R134a	R227ea	R1234ze(E)	0.6	0.2	0.2	HFC	HFC	HFO	HFC+HFC+HFO
					-2.81811	R134a	R41	0.84	0.16	HFC	HFC	HFC+HFC		-12.9107	R134a	R227ea	R1234ze(Z)	0.6	0.2	0.2	HFC	HFC	HFO	HFC+HFC+HFO
					-3.0128	R134a	R1234yf	0.64	0.36	HFC	HFO	HFC+HFO		-13.038	R227ea	R32	R744	0.2	0.6	0.2	HFC	HFC	R744	HFC+HFC+R744
					-3.0128	R134a	R1234ze(E)	0.64	0.36	HFC	HFO	HFC+HFO		-13.2094	R125	R32	R1243zf	0.6	0.2	0.2	HFC	HFC	HFO	HFC+HFC+HFO
					-3.0128	R134a	R1234ze(Z)	0.64	0.36	HFC	HFO	HFC+HFO		-13.4451	R227ea	R152a	R1243zf	0.6	0.2	0.2	HFC	HFC	HFO	HFC+HFC+HFO
					-3.14886	R125	R1243zf	0.52	0.48	HFC	HFO	HFC+HFO		-14.009	R125	R1234yf	R744	0.4	0.4	0.2	HFC	HFO	R744	HFC+HFO+R744
					-3.21811	R134a	R1243zf	0.84	0.16	HFC	HFO	HFC+HFO		-14.009	R125	R1234ze(E)	R744	0.4	0.4	0.2	HFC	HFO	R744	HFC+HFO+R744
					-3.35386	R1234yf	R744	0.48	0.52	HFO	R744	HFO+R744		-14.009	R125	R1234ze(Z)	R744	0.4	0.4	0.2	HFC	HFO	R744	HFC+HFO+R744
					-3.35386	R1234ze(E)	R744	0.48	0.52	HFO	R744	HFO+R744		-14.1593	R227ea	R125	R41	0.4	0.2	0.4	HFC	HFC	HFC	HFC+HFC+HFC
					-3.35386	R1234ze(Z)	R744	0.48	0.52	HFO	R744	HFO+R744		-14.4475	R227ea	R32	R1234yf	0.4	0.4	0.2	HFC	HFC	HFO	HFC+HFC+HFO
					-3.41881	R227ea	R41	0.44	0.56	HFC	HFC	HFC+HFC		-14.4475	R227ea	R32	R1234ze(E)	0.4	0.4	0.2	HFC	HFC	HFO	HFC+HFC+HFO
					-3.64759	R134a	R32	0.64	0.36	HFC	HFC	HFC+HFC		-14.4475	R227ea	R32	R1234ze(Z)	0.4	0.4	0.2	HFC	HFC	HFO	HFC+HFC+HFO
					-3.68711	R134a	R1234yf	0.68	0.32	HFC	HFO	HFC+HFO		-14.5479	R227ea	R152a	R41	0.6	0.2	0.2	HFC	HFC	HFC	HFC+HFC+HFC
					-3.68711	R134a	R1234ze(Z)	0.68	0.32	HFC	HFO	HFC+HFO		-14.835	R134a	R227ea	R1234yf	0.2	0.4	0.4	HFC	HFC	HFO	HFC+HFC+HFO
					-3.7	R134a	R1234ze(E)	0.68	0.32	HFC	HFO	HFC+HFO		-14.835	R134a	R227ea	R1234ze(E)	0.2	0.4	0.4	HFC	HFC	HFO	HFC+HFC+HFO
					-3.75368	R227ea	R152a	0.48	0.52	HFC	HFC	HFC+HFC		-14.835	R134a	R227ea	R1234ze(Z)	0.2	0.4	0.4	HFC	HFC	HFO	HFC+HFC+HFO
					-3.80349	R125	R1234yf	0.28	0.72	HFC	HFO	HFC+HFO		-14.8636	R227ea	R1243zf	R41	0.6	0.2	0.2	HFC	HFO	HFC	HFC+HFO+HFC
					-3.80349	R125	R1234ze(E)	0.28	0.72	HFC	HFO	HFC+HFO		-14.9365	R227ea	R125	R32	0.2	0.2	0.6	HFC	HFC	HFC	HFC+HFC+HFC
					-3.80349	R125	R1234ze(Z)	0.28	0.72	HFC	HFO	HFC+HFO		-15.0008	R125	R1234yf	R1234ze(E)	0.6	0.2	0.2	HFC	HFO	HFO	HFC+HFO+HFO
					-3.83734	R227ea	R1234yf	0.2	0.8	HFC	HFO	HFC+HFO		-15.0008	R125	R1234yf	R1234ze(Z)	0.6	0.2	0.2	HFC	HFO	HFO	HFC+HFO+HFO
					-3.83734	R227ea	R1234ze(E)	0.2	0.8	HFC	HFO	HFC+HFO		-15.0008	R125	R1234ze(E)	R1234ze(Z)	0.6	0.2	0.2	HFC	HFO	HFO	HFC+HFO+HFO
					-3.83734	R227ea	R1234ze(Z)	0.2	0.8	HFC	HFO	HFC+HFO		-15.015	R125	R32	R41	0.6	0.2	0.2	HFC	HFC	HFC	HFC+HFC+HFC
					-4.03762	R134a	R152a	0.88	0.12	HFC	HFC	HFC+HFC		-15.082	R227ea	R1234yf	R744	0.2	0.4	0.4	HFC	HFO	R744	HFC+HFO+R744
					-4.31416	R227ea	R32	0.2	0.8	HFC	HFC	HFC+HFC		-15.082	R227ea	R1234ze(E)	R744	0.2	0.4	0.4	HFC	HFO	R744	HFC+HFO+R744
					-4.3956	R134a	R1234yf	0.72	0.28	HFC	HFO	HFC+HFO		-15.082	R227ea	R1234ze(Z)	R744	0.2	0.4	0.4	HFC	HFO	R744	HFC+HFO+R744
					-4.3956	R134a	R1234ze(E)	0.72	0.28	HFC	HFO	HFC+HFO		-15.1461	R134a	R125	R1234yf	0.4	0.4	0.2	HFC	HFC	HFO	HFC+HFC+HFO
					-4.3956	R134a	R1234ze(Z)	0.72	0.28	HFC	HFO	HFC+HFO		-15.1461	R134a	R125	R1234ze(E)	0.4	0.4	0.2	HFC	HFC	HFO	HFC+HFC+HFO
					-4.54776	R134a	R32	0.68	0.32	HFC	HFC	HFC+HFC		-15.1461	R134a	R125	R1234ze(Z)	0.4	0.4	0.2	HFC	HFC	HFO	HFC+HFC+HFO
					-4.71692	R125	R32	0.28	0.72	HFC	HFC	HFC+HFC		-15.1819	R134a	R227ea	R152a	0.4	0.4	0.2	HFC	HFC	HFC	HFC+HFC+HFC
					-4.78189	R227ea	R1243zf	0.44	0.56	HFC	HFO	HFC+HFO		-15.2678	R134a	R227ea	R32	0.6	0.2	0.2	HFC	HFC	HFC	HFC+HFC+HFC
					-4.80956	R1234yf	R744	0.44	0.56	HFO	R744	HFO+R744		-15.4189	R134a	R227ea	R1243zf	0.4	0.4	0.2	HFC	HFC	HFO	HFC+HFC+HFO
					-4.80956	R1234ze(E)	R744	0.44	0.56	HFO	R744	HFO+R744		-15.4615	R134a	R125	R32	0.2	0.4	0.4	HFC	HFC	HFC	HFC+HFC+HFC
					-4.80956	R1234ze(Z)	R744	0.44	0.56	HFO	R744	HFO+R744		-15.7086	R134a	R125	R152a	0.2	0.6	0.2	HFC	HFC	HFC	HFC+HFC+HFC
					-4.88962	R134a	R41	0.88	0.12	HFC	HFC	HFC+HFC		-15.8114	R134a	R125	R1243zf	0.2	0.6	0.2	HFC	HFC	HFO	HFC+HFC+HFO
					-4.97535	R125	R41	0.56	0.44	HFC	HFC	HFC+HFC		-15.9814	R134a	R32	R744	0.4	0.2	0.4	HFC	HFC	R744	HFC+HFC+R744
					-4.97911	R134a	R1243zf	0.88	0.12	HFC	HFO	HFC+HFO		-16.5626	R227ea	R152a	R1234yf	0.6	0.2	0.2	HFC	HFC	HFO	HFC+HFC+HFO
					-5.07702	R125	R1234yf	0.32	0.68	HFC	HFO	HFC+HFO		-16.5626	R227ea	R152a	R1234ze(E)	0.6	0.2	0.2	HFC	HFC	HFO	HFC+HFC+HFO
					-5.07702	R125	R1234ze(E)	0.32	0.68	HFC	HFO	HFC+HFO		-16.5626	R227ea	R152a	R1234ze(Z)	0.6	0.2	0.2	HFC	HFC	HFO	HFC+HFC+HFO
					-5.07702	R125	R1234ze(Z)	0.32	0.68	HFC	HFO	HFC+HFO		-16.7817	R227ea	R125	R1234yf	0.2	0.4	0.4	HFC	HFC	HFO	HFC+HFC+HFO
					-5.1416	R134a	R1234yf	0.76	0.24	HFC	HFO	HFC+HFO		-16.7817	R227ea	R125	R1234ze(E)	0.2	0.4	0.4	HFC	HFC	HFO	HFC+HFC+HFO
					-5.1416	R134a	R1234ze(E)	0.76	0.24	HFC	HFO	HFC+HFO		-16.7817	R227ea	R125	R1234ze(Z)	0.2	0.4	0.4	HFC	HFC	HFO	HFC+HFC+HFO
					-5.1416	R134a	R1234ze(Z)	0.76	0.24	HFC	HFO	HFC+HFO		-16.8422	R134a	R1234yf	R744	0.2	0.2	0.6	HFC	HFO	R744	HFC+HFO+R744
					-5.16944	R125	R152a	0.6	0.4	HFC	HFC	HFC+HFC		-16.8422	R134a	R1234ze(E)	R744	0.2	0.2	0.6	HFC	HFO	R744	HFC+HFO+R744
					-5.40639	R134a	R32	0.72	0.28	HFC	HFC	HFC+HFC		-16.8422	R134a	R1234ze(Z)	R744	0.2	0.2	0.6	HFC	HFO	R744	HFC+HFO+R744
					-5.44271	R227ea	R1234yf	0.24	0.76	HFC	HFO	HFC+HFO		-16.8572	R227ea	R1234yf	R1243zf	0.6	0.2	0.2	HFC	HFO	HFO	HFC+HFO+HFO
					-5.44271	R227ea	R1234ze(E)	0.24	0.76	HFC	HFO	HFC+HFO		-16.8572	R227ea	R1234ze(E)	R1243zf	0.6	0.2	0.2	HFC	HFO	HFO	HFC+HFO+HFO
					-5.44271	R227ea	R1234ze(Z)	0.24	0.76	HFC	HFO	HFC+HFO		-16.8572	R227ea	R1234ze(Z)	R1243zf	0.6	0.2	0.2	HFC	HFO	HFO	HFC+HFO+HFO
					-5.46507	R125	R1243zf	0.56	0.44	HFC	HFO	HFC+HFO		-17.0269	R134a	R227ea	R41	0.4	0.4	0.2	HFC	HFC	HFC	HFC+HFC+HFC
					-5.92884	R134a	R1234yf	0.8	0.2	HFC	HFO	HFC+HFO		-17.3528	R125	R32	R1234yf	0.6	0.2	0.2	HFC	HFC	HFO	HFC+HFC+HFO
					-5.92884	R134a	R1234ze(E)	0.8	0.2	HFC	HFO	HFC+HFO		-17.3528	R125	R32	R1234ze(E)	0.6	0.2	0.2	HFC	HFC	HFO	HFC+HFC+HFO
					-5.92884	R134a	R1234ze(Z)	0.8	0.2	HFC	HFO	HFC+HFO		-17.3528	R125	R32	R1234ze(Z)	0.6	0.2	0.2	HFC	HFC	HFO	HFC+HFC+HFO
					-6.12183	R32	R125	0.697628	0.302372	HFC	HFC	HFC+HFC		-17.9893	R134a	R125	R41	0.2	0.6	0.2	HFC	HFC	HFC	HFC+HFC+HFC
					-6.22702	R134a	R32	0.76	0.24	HFC	HFC	HFC+HFC		-18.092	R227ea	R1234yf	R744	0.4	0.4	0.2	HFC	HFO	R744	HFC+HFO+R744
					-6.24012	R134a	R152a	0.92	0.08	HFC	HFC	HFC+HFC		-18.092	R227ea	R1234ze(E)	R744	0.4	0.4	0.2	HFC	HFO	R744	HFC+HFO+R744
					-6.37434	R125	R1234ze(E)	0.36	0.64	HFC	HFO	HFC+HFO		-18.092	R227ea	R1234ze(Z)	R744	0.4	0.4	0.2	HFC	HFO	R744	HFC+HFO+R744
					-6.37434	R125	R1234ze(Z)	0.36	0.64	HFC	HFO	HFC+HFO		-18.1158	R227ea	R1234yf	R41	0.6	0.2	0.2	HFC	HFO	HFC	HFC+HFO+HFC
					-6.37434	R125	R1234yf	0.36	0.64	HFC	HFO	HFC+HFO		-18.1158	R227ea	R1234ze(E)	R41	0.6	0.2	0.2	HFC	HFO	HFC	HFC+HFO+HFC
					-6.65293	R1234yf	R744	0.4	0.6	HFO	R744	HFO+R744		-18.1158	R227ea	R1234ze(Z)	R41	0.6	0.2	0.2	HFC	HFO	HFC	HFC+HFO+HFC
					-6.65293	R1234ze(E)	R744	0.4	0.6	HFO	R744	HFO+R744		-18.2837	R227ea	R125	R1234yf	0.4	0.2	0.4	HFC	HFC	HFO	HFC+HFC+HFO
					-6.65293	R1234ze(Z)	R744	0.4	0.6	HFO	R744	HFO+R744		-18.2837	R227ea	R125	R1234ze(E)	0.4	0.2	0.4	HFC	HFC	HFO	HFC+HFC+HFO
					-6.73283	R134a	R1243zf	0.92	0.08	HFC	HFO	HFC+HFO		-18.2837	R227ea	R125	R1234ze(Z)	0.4	0.2	0.4	HFC	HFC	HFO	HFC+HFC+HFO
					-6.76157	R134a	R1234yf	0.84	0.16	HFC	HFO	HFC+HFO		-18.3759	R125	R152a	R744	0.2	0.2	0.6	HFC	HFC	R744	HFC+HFC+R744
					-6.76157	R134a	R1234ze(E)	0.84	0.16	HFC	HFO	HFC+HFO		-18.4118	R134a	R125	R32	0.4	0.4	0.2	HFC	HFC	HFC	HFC+HFC+HFC
					-6.76157	R134a	R1234ze(Z)	0.84	0.16	HFC	HFO	HFC+HFO		-18.4996	R125	R744	R1243zf	0.2	0.6	0.2	HFC	R744	HFO	HFC+R744+HFO
					-6.84894	R134a	R41	0.92	0.08	HFC	HFC	HFC+HFC		-18.7022	R134a	R227ea	R1234yf	0.4	0.4	0.2	HFC	HFC	HFO	HFC+HFC+HFO
					-7.0127	R134a	R32	0.8	0.2	HFC	HFC	HFC+HFC		-18.7022	R134a	R227ea	R1234ze(E)	0.4	0.4	0.2	HFC	HFC	HFO	HFC+HFC+HFO
					-7.01671	R227ea	R152a	0.52	0.48	HFC	HFC	HFC+HFC		-18.7022	R134a	R227ea	R1234ze(Z)	0.4	0.4	0.2	HFC	HFC	HFO	HFC+HFC+HFO
					-7.02663	R227ea	R1234yf	0.28	0.72	HFC	HFO	HFC+HFO		-18.9778	R227ea	R32	R1243zf	0.6	0.2	0.2	HFC	HFC	HFO	HFC+HFC+HFO
					-7.02663	R227ea	R1234ze(E)	0.28	0.72	HFC	HFO	HFC+HFO		-19.1494	R227ea	R32	R152a	0.6	0.2	0.2	HFC	HFC	HFC	HFC+HFC+HFC
					-7.02663	R227ea	R1234ze(Z)	0.28	0.72	HFC	HFO	HFC+HFO		-19.6108	R134a	R125	R1234yf	0.2	0.6	0.2	HFC	HFC	HFO	HFC+HFC+HFO
					-7.10868	R227ea	R41	0.48	0.52	HFC	HFC	HFC+HFC		-19.6108	R134a	R125	R1234ze(E)	0.2	0.6	0.2	HFC	HFC	HFO	HFC+HFC+HFO
					-7.14911	R227ea	R1243zf	0.48	0.52	HFC	HFO	HFC+HFO		-19.6108	R134a	R125	R1234ze(Z)	0.2	0.6	0.2	HFC	HFC	HFO	HFC+HFC+HFO
					-7.2163	R125	R32	0.32	0.68	HFC	HFC	HFC+HFC		-19.6157	R227ea	R1234yf	R1234ze(E)	0.6	0.2	0.2	HFC	HFO	HFO	HFC+HFO+HFO
					-7.44067	R152a	R744	0.2	0.8	HFC	R744	HFC+R744		-19.6157	R227ea	R1234yf	R1234ze(Z)	0.6	0.2	0.2	HFC	HFO	HFO	HFC+HFO+HFO
					-7.45162	R227ea	R32	0.24	0.76	HFC	HFC	HFC+HFC		-19.6157	R227ea	R1234ze(E)	R1234ze(Z)	0.6	0.2	0.2	HFC	HFO	HFO	HFC+HFO+HFO
					-7.6331	R32	R744	0.44	0.56	HFC	R744	HFC+R744		-19.9357	R134a	R227ea	R32	0.2	0.4	0.4	HFC	HFC	HFC	HFC+HFC+HFC
					-7.64464	R134a	R1234yf	0.88	0.12	HFC	HFO	HFC+HFO		-20.2929	R125	R744	R1243zf	0.4	0.4	0.2	HFC	R744	HFO	HFC+R744+HFO
					-7.64464	R134a	R1234ze(E)	0.88	0.12	HFC	HFO	HFC+HFO		-20.5065	R125	R744	R1243zf	0.6	0.2	0.2	HFC	R744	HFO	HFC+R744+HFO
					-7.64464	R134a	R1234ze(Z)	0.88	0.12	HFC	HFO	HFC+HFO		-20.7041	R134a	R227ea	R1243zf	0.2	0.6	0.2	HFC	HFC	HFO	HFC+HFC+HFO
					-7.70061	R125	R1234ze(E)	0.4	0.6	HFC	HFO	HFC+HFO		-21.0274	R134a	R227ea	R152a	0.2	0.6	0.2	HFC	HFC	HFC	HFC+HFC+HFC
					-7.70061	R125	R1234ze(Z)	0.4	0.6	HFC	HFO	HFC+HFO		-21.0971	R125	R152a	R744	0.4	0.2	0.4	HFC	HFC	R744	HFC+HFC+R744
					-7.70061	R125	R1234yf	0.4	0.6	HFC	HFO	HFC+HFO		-21.1715	R134a	R125	R744	0.6	0.2	0.2	HFC	HFC	R744	HFC+HFC+R744
					-7.76605	R134a	R32	0.84	0.16	HFC	HFC	HFC+HFC		-21.1973	R125	R152a	R744	0.6	0.2	0.2	HFC	HFC	R744	HFC+HFC+R744
					-7.80037	R125	R1243zf	0.6	0.4	HFC	HFO	HFC+HFO		-21.2667	R227ea	R32	R41	0.6	0.2	0.2	HFC	HFC	HFC	HFC+HFC+HFC
					-8.38871	R134a	R152a	0.96	0.04	HFC	HFC	HFC+HFC		-21.8753	R227ea	R125	R1243zf	0.2	0.6	0.2	HFC	HFC	HFO	HFC+HFC+HFO
					-8.41414	R125	R152a	0.64	0.36	HFC	HFC	HFC+HFC		-22.0634	R134a	R227ea	R32	0.4	0.4	0.2	HFC	HFC	HFC	HFC+HFC+HFC
					-8.42064	R125	R41	0.6	0.4	HFC	HFC	HFC+HFC		-22.1936	R227ea	R32	R1234yf	0.6	0.2	0.2	HFC	HFC	HFO	HFC+HFC+HFO
					-8.48939	R134a	R32	0.88	0.12	HFC	HFC	HFC+HFC		-22.1936	R227ea	R32	R1234ze(E)	0.6	0.2	0.2	HFC	HFC	HFO	HFC+HFC+HFO
					-8.51356	R134a	R1234yf	0.92	0.08	HFC	HFO	HFC+HFO		-22.1936	R227ea	R32	R1234ze(Z)	0.6	0.2	0.2	HFC	HFC	HFO	HFC+HFC+HFO
					-8.51356	R134a	R1234ze(E)	0.92	0.08	HFC	HFO	HFC+HFO		-22.5038	R134a	R227ea	R125	0.6	0.2	0.2	HFC	HFC	HFC	HFC+HFC+HFC
					-8.51356	R134a	R1234ze(Z)	0.92	0.08	HFC	HFO	HFC+HFO		-22.5227	R227ea	R125	R152a	0.2	0.6	0.2	HFC	HFC	HFC	HFC+HFC+HFC
					-8.57784	R134a	R1243zf	0.96	0.04	HFC	HFO	HFC+HFO		-22.6999	R125	R32	R744	0.4	0.4	0.2	HFC	HFC	R744	HFC+HFC+R744
					-8.59587	R227ea	R1234yf	0.32	0.68	HFC	HFO	HFC+HFO		-22.8601	R227ea	R744	R1243zf	0.2	0.6	0.2	HFC	R744	HFO	HFC+R744+HFO
					-8.59587	R227ea	R1234ze(E)	0.32	0.68	HFC	HFO	HFC+HFO		-23.132	R134a	R227ea	R41	0.2	0.6	0.2	HFC	HFC	HFC	HFC+HFC+HFC
					-8.59587	R227ea	R1234ze(Z)	0.32	0.68	HFC	HFO	HFC+HFO		-23.1949	R227ea	R125	R1243zf	0.4	0.4	0.2	HFC	HFC	HFO	HFC+HFC+HFO
					-8.71422	R134a	R41	0.96	0.04	HFC	HFC	HFC+HFC		-23.2182	R134a	R227ea	R744	0.6	0.2	0.2	HFC	HFC	R744	HFC+HFC+R744
					-8.79503	R32	R125	0.653704	0.346296	HFC	HFC	HFC+HFC		-23.6021	R227ea	R125	R32	0.2	0.4	0.4	HFC	HFC	HFC	HFC+HFC+HFC
					-8.98552	R1234yf	R744	0.36	0.64	HFO	R744	HFO+R744		-23.667	R125	R32	R744	0.2	0.4	0.4	HFC	HFC	R744	HFC+HFC+R744
					-8.98552	R1234ze(E)	R744	0.36	0.64	HFO	R744	HFO+R744		-23.7207	R134a	R227ea	R1234yf	0.2	0.6	0.2	HFC	HFC	HFO	HFC+HFC+HFO
					-8.98552	R1234ze(Z)	R744	0.36	0.64	HFO	R744	HFO+R744		-23.7207	R134a	R227ea	R1234ze(E)	0.2	0.6	0.2	HFC	HFC	HFO	HFC+HFC+HFO
					-9.06164	R125	R1234yf	0.44	0.56	HFC	HFO	HFC+HFO		-23.7207	R134a	R227ea	R1234ze(Z)	0.2	0.6	0.2	HFC	HFC	HFO	HFC+HFC+HFO
					-9.06164	R125	R1234ze(E)	0.44	0.56	HFC	HFO	HFC+HFO		-23.9096	R227ea	R125	R152a	0.4	0.4	0.2	HFC	HFC	HFC	HFC+HFC+HFC
					-9.06164	R125	R1234ze(Z)	0.44	0.56	HFC	HFO	HFC+HFO		-24.1447	R227ea	R152a	R744	0.2	0.2	0.6	HFC	HFC	R744	HFC+HFC+R744
					-9.18478	R134a	R32	0.92	0.08	HFC	HFC	HFC+HFC		-24.1671	R134a	R125	R32	0.2	0.6	0.2	HFC	HFC	HFC	HFC+HFC+HFC
					-9.46754	R227ea	R1243zf	0.52	0.48	HFC	HFO	HFC+HFO		-24.3428	R227ea	R125	R1243zf	0.6	0.2	0.2	HFC	HFC	HFO	HFC+HFC+HFO
					-9.47444	R134a	R1234ze(E)	0.96	0.04	HFC	HFO	HFC+HFO		-24.8468	R227ea	R744	R1243zf	0.4	0.4	0.2	HFC	R744	HFO	HFC+R744+HFO
					-9.47444	R134a	R1234ze(Z)	0.96	0.04	HFC	HFO	HFC+HFO		-25.1024	R227ea	R125	R152a	0.6	0.2	0.2	HFC	HFC	HFC	HFC+HFC+HFC
					-9.47444	R134a	R1234yf	0.96	0.04	HFC	HFO	HFC+HFO		-25.1234	R227ea	R125	R32	0.4	0.2	0.4	HFC	HFC	HFC	HFC+HFC+HFC
					-9.59446	R125	R32	0.36	0.64	HFC	HFC	HFC+HFC		-25.1308	R125	R744	R41	0.6	0.2	0.2	HFC	R744	HFC	HFC+R744+HFC
					-9.85403	R134a	R32	0.96	0.04	HFC	HFC	HFC+HFC		-25.2014	R227ea	R125	R41	0.2	0.6	0.2	HFC	HFC	HFC	HFC+HFC+HFC
					-10.0751	R227ea	R152a	0.56	0.44	HFC	HFC	HFC+HFC		-25.2832	R227ea	R744	R1243zf	0.6	0.2	0.2	HFC	R744	HFO	HFC+R744+HFO
					-10.1568	R227ea	R1234yf	0.36	0.64	HFC	HFO	HFC+HFO		-25.3466	R125	R1234yf	R744	0.6	0.2	0.2	HFC	HFO	R744	HFC+HFO+R744
					-10.1568	R227ea	R1234ze(E)	0.36	0.64	HFC	HFO	HFC+HFO		-25.3466	R125	R1234ze(E)	R744	0.6	0.2	0.2	HFC	HFO	R744	HFC+HFO+R744
					-10.1568	R227ea	R1234ze(Z)	0.36	0.64	HFC	HFO	HFC+HFO		-25.3466	R125	R1234ze(Z)	R744	0.6	0.2	0.2	HFC	HFO	R744	HFC+HFO+R744
					-10.1755	R125	R1243zf	0.64	0.36	HFC	HFO	HFC+HFO		-25.3603	R227ea	R125	R1234yf	0.2	0.6	0.2	HFC	HFC	HFO	HFC+HFC+HFO
					-10.2889	R227ea	R32	0.28	0.72	HFC	HFC	HFC+HFC		-25.3603	R227ea	R125	R1234ze(E)	0.2	0.6	0.2	HFC	HFC	HFO	HFC+HFC+HFO
					-10.3958	R227ea	R41	0.52	0.48	HFC	HFC	HFC+HFC		-25.3603	R227ea	R125	R1234ze(Z)	0.2	0.6	0.2	HFC	HFC	HFO	HFC+HFC+HFO
					-10.464	R125	R1234ze(E)	0.48	0.52	HFC	HFO	HFC+HFO		-26.1127	R227ea	R152a	R744	0.4	0.2	0.4	HFC	HFC	R744	HFC+HFC+R744
					-10.464	R125	R1234ze(Z)	0.48	0.52	HFC	HFO	HFC+HFO		-26.2719	R227ea	R152a	R744	0.6	0.2	0.2	HFC	HFC	R744	HFC+HFC+R744
					-10.464	R125	R1234yf	0.48	0.52	HFC	HFO	HFC+HFO		-26.4355	R227ea	R125	R1234yf	0.4	0.4	0.2	HFC	HFC	HFO	HFC+HFC+HFO
					-11.1172	R134a	R744	0.96	0.04	HFC	R744	HFC+R744		-26.4355	R227ea	R125	R1234ze(E)	0.4	0.4	0.2	HFC	HFC	HFO	HFC+HFC+HFO
					-11.545	R134a	R125	0.96	0.04	HFC	HFC	HFC+HFC		-26.4355	R227ea	R125	R1234ze(Z)	0.4	0.4	0.2	HFC	HFC	HFO	HFC+HFC+HFO
					-11.5718	R125	R152a	0.68	0.32	HFC	HFC	HFC+HFC		-26.4732	R227ea	R125	R41	0.4	0.4	0.2	HFC	HFC	HFC	HFC+HFC+HFC
					-11.6993	R125	R41	0.64	0.36	HFC	HFC	HFC+HFC		-26.8126	R227ea	R32	R744	0.4	0.4	0.2	HFC	HFC	R744	HFC+HFC+R744
					-11.7158	R227ea	R1234yf	0.4	0.6	HFC	HFO	HFC+HFO		-26.9794	R125	R1234yf	R744	0.4	0.2	0.4	HFC	HFO	R744	HFC+HFO+R744
					-11.7158	R227ea	R1234ze(E)	0.4	0.6	HFC	HFO	HFC+HFO		-26.9794	R125	R1234ze(E)	R744	0.4	0.2	0.4	HFC	HFO	R744	HFC+HFO+R744
					-11.7158	R227ea	R1234ze(Z)	0.4	0.6	HFC	HFO	HFC+HFO		-26.9794	R125	R1234ze(Z)	R744	0.4	0.2	0.4	HFC	HFO	R744	HFC+HFO+R744
					-11.7551	R227ea	R1243zf	0.56	0.44	HFC	HFO	HFC+HFO		-27.0303	R227ea	R32	R744	0.2	0.4	0.4	HFC	HFC	R744	HFC+HFC+R744
					-11.7949	R134a	R744	0.92	0.08	HFC	R744	HFC+R744		-27.3721	R227ea	R125	R1234yf	0.6	0.2	0.2	HFC	HFC	HFO	HFC+HFC+HFO
					-11.8468	R125	R32	0.4	0.6	HFC	HFC	HFC+HFC		-27.3721	R227ea	R125	R1234ze(E)	0.6	0.2	0.2	HFC	HFC	HFO	HFC+HFC+HFO
					-11.9152	R125	R1234yf	0.52	0.48	HFC	HFO	HFC+HFO		-27.3721	R227ea	R125	R1234ze(Z)	0.6	0.2	0.2	HFC	HFC	HFO	HFC+HFC+HFO
					-11.9152	R125	R1234ze(E)	0.52	0.48	HFC	HFO	HFC+HFO		-27.3773	R134a	R227ea	R125	0.4	0.2	0.4	HFC	HFC	HFC	HFC+HFC+HFC
					-11.9152	R125	R1234ze(Z)	0.52	0.48	HFC	HFO	HFC+HFO		-27.5558	R227ea	R125	R41	0.6	0.2	0.2	HFC	HFC	HFC	HFC+HFC+HFC
					-12.0336	R1234yf	R744	0.32	0.68	HFO	R744	HFO+R744		-27.94	R134a	R227ea	R32	0.2	0.6	0.2	HFC	HFC	HFC	HFC+HFC+HFC
					-12.0336	R1234ze(E)	R744	0.32	0.68	HFO	R744	HFO+R744		-28.1808	R134a	R125	R744	0.4	0.4	0.2	HFC	HFC	R744	HFC+HFC+R744
					-12.0336	R1234ze(Z)	R744	0.32	0.68	HFO	R744	HFO+R744		-28.3987	R134a	R227ea	R125	0.4	0.4	0.2	HFC	HFC	HFC	HFC+HFC+HFC
					-12.0686	R134a	R227ea	0.96	0.04	HFC	HFC	HFC+HFC		-28.9511	R227ea	R1234yf	R744	0.6	0.2	0.2	HFC	HFO	R744	HFC+HFO+R744
					-12.5411	R134a	R744	0.88	0.12	HFC	R744	HFC+R744		-28.9511	R227ea	R1234ze(E)	R744	0.6	0.2	0.2	HFC	HFO	R744	HFC+HFO+R744
					-12.586	R134a	R125	0.92	0.08	HFC	HFC	HFC+HFC		-28.9511	R227ea	R1234ze(Z)	R744	0.6	0.2	0.2	HFC	HFO	R744	HFC+HFO+R744
					-12.6127	R125	R1243zf	0.68	0.32	HFC	HFO	HFC+HFO		-29.1996	R125	R1234yf	R744	0.2	0.2	0.6	HFC	HFO	R744	HFC+HFO+R744
					-12.8696	R227ea	R32	0.32	0.68	HFC	HFC	HFC+HFC		-29.1996	R125	R1234ze(E)	R744	0.2	0.2	0.6	HFC	HFO	R744	HFC+HFO+R744
					-12.9786	R227ea	R152a	0.6	0.4	HFC	HFC	HFC+HFC		-29.1996	R125	R1234ze(Z)	R744	0.2	0.2	0.6	HFC	HFO	R744	HFC+HFO+R744
					-13.2789	R227ea	R1234yf	0.44	0.56	HFC	HFO	HFC+HFO		-29.4944	R227ea	R744	R41	0.6	0.2	0.2	HFC	R744	HFC	HFC+R744+HFC
					-13.2789	R227ea	R1234ze(E)	0.44	0.56	HFC	HFO	HFC+HFO		-29.9828	R227ea	R1234yf	R744	0.4	0.2	0.4	HFC	HFO	R744	HFC+HFO+R744
					-13.2789	R227ea	R1234ze(Z)	0.44	0.56	HFC	HFO	HFC+HFO		-29.9828	R227ea	R1234ze(E)	R744	0.4	0.2	0.4	HFC	HFO	R744	HFC+HFO+R744
					-13.3668	R134a	R744	0.84	0.16	HFC	R744	HFC+R744		-29.9828	R227ea	R1234ze(Z)	R744	0.4	0.2	0.4	HFC	HFO	R744	HFC+HFO+R744
					-13.424	R125	R1234yf	0.56	0.44	HFC	HFO	HFC+HFO		-30.5447	R134a	R227ea	R744	0.4	0.4	0.2	HFC	HFC	R744	HFC+HFC+R744
					-13.424	R125	R1234ze(E)	0.56	0.44	HFC	HFO	HFC+HFO		-31.0305	R227ea	R744	R41	0.4	0.4	0.2	HFC	R744	HFC	HFC+R744+HFC
					-13.424	R125	R1234ze(Z)	0.56	0.44	HFC	HFO	HFC+HFO		-31.1543	R227ea	R125	R32	0.2	0.6	0.2	HFC	HFC	HFC	HFC+HFC+HFC
					-13.4596	R227ea	R41	0.56	0.44	HFC	HFC	HFC+HFC		-31.1801	R134a	R125	R744	0.4	0.2	0.4	HFC	HFC	R744	HFC+HFC+R744
					-13.5734	R134a	R227ea	0.92	0.08	HFC	HFC	HFC+HFC		-31.2075	R134a	R32	R744	0.2	0.2	0.6	HFC	HFC	R744	HFC+HFC+R744
					-13.6231	R134a	R125	0.88	0.12	HFC	HFC	HFC+HFC		-31.385	R227ea	R1234yf	R744	0.2	0.2	0.6	HFC	HFO	R744	HFC+HFO+R744
					-13.9923	R125	R32	0.44	0.56	HFC	HFC	HFC+HFC		-31.385	R227ea	R1234ze(E)	R744	0.2	0.2	0.6	HFC	HFO	R744	HFC+HFO+R744
					-14.0281	R227ea	R1243zf	0.6	0.4	HFC	HFO	HFC+HFO		-31.385	R227ea	R1234ze(Z)	R744	0.2	0.2	0.6	HFC	HFO	R744	HFC+HFO+R744
					-14.2857	R134a	R744	0.8	0.2	HFC	R744	HFC+R744		-31.941	R227ea	R125	R32	0.4	0.4	0.2	HFC	HFC	HFC	HFC+HFC+HFC
					-14.6576	R134a	R125	0.84	0.16	HFC	HFC	HFC+HFC		-32.497	R134a	R227ea	R125	0.2	0.2	0.6	HFC	HFC	HFC	HFC+HFC+HFC
					-14.6825	R125	R152a	0.72	0.28	HFC	HFC	HFC+HFC		-32.5539	R134a	R227ea	R744	0.4	0.2	0.4	HFC	HFC	R744	HFC+HFC+R744
					-14.8339	R125	R41	0.68	0.32	HFC	HFC	HFC+HFC		-32.6109	R227ea	R125	R32	0.6	0.2	0.2	HFC	HFC	HFC	HFC+HFC+HFC
					-14.8523	R227ea	R1234yf	0.48	0.52	HFC	HFO	HFC+HFO		-33.161	R227ea	R744	R41	0.2	0.6	0.2	HFC	R744	HFC	HFC+R744+HFC
					-14.8523	R227ea	R1234ze(E)	0.48	0.52	HFC	HFO	HFC+HFO		-33.6649	R134a	R227ea	R125	0.2	0.6	0.2	HFC	HFC	HFC	HFC+HFC+HFC
					-14.8523	R227ea	R1234ze(Z)	0.48	0.52	HFC	HFO	HFC+HFO		-34.0699	R125	R32	R744	0.6	0.2	0.2	HFC	HFC	R744	HFC+HFC+R744
					-15.0008	R125	R1234yf	0.6	0.4	HFC	HFO	HFC+HFO		-35.5611	R134a	R125	R744	0.2	0.6	0.2	HFC	HFC	R744	HFC+HFC+R744
					-15.0008	R125	R1234ze(E)	0.6	0.4	HFC	HFO	HFC+HFO		-35.8728	R227ea	R32	R744	0.6	0.2	0.2	HFC	HFC	R744	HFC+HFC+R744
					-15.0008	R125	R1234ze(Z)	0.6	0.4	HFC	HFO	HFC+HFO		-36.8259	R134a	R227ea	R744	0.2	0.6	0.2	HFC	HFC	R744	HFC+HFC+R744
					-15.0196	R134a	R227ea	0.88	0.12	HFC	HFC	HFC+HFC		-40.4168	R227ea	R32	R744	0.4	0.2	0.4	HFC	HFC	R744	HFC+HFC+R744
					-15.0636	R125	R1243zf	0.72	0.28	HFC	HFO	HFC+HFO		-40.4257	R125	R32	R744	0.4	0.2	0.4	HFC	HFC	R744	HFC+HFC+R744
					-15.2381	R227ea	R32	0.36	0.64	HFC	HFC	HFC+HFC		-41.2421	R134a	R227ea	R744	0.2	0.4	0.4	HFC	HFC	R744	HFC+HFC+R744
					-15.3149	R134a	R744	0.76	0.24	HFC	R744	HFC+R744		-41.5076	R134a	R125	R744	0.2	0.4	0.4	HFC	HFC	R744	HFC+HFC+R744
					-15.6904	R134a	R125	0.8	0.2	HFC	HFC	HFC+HFC		-42.4176	R227ea	R125	R744	0.6	0.2	0.2	HFC	HFC	R744	HFC+HFC+R744
					-15.7612	R227ea	R152a	0.64	0.36	HFC	HFC	HFC+HFC		-42.6546	R227ea	R125	R744	0.4	0.4	0.2	HFC	HFC	R744	HFC+HFC+R744
					-16.0458	R125	R32	0.48	0.52	HFC	HFC	HFC+HFC		-42.9591	R227ea	R125	R744	0.2	0.6	0.2	HFC	HFC	R744	HFC+HFC+R744
					-16.1118	R744	R1243zf	0.84	0.16	R744	HFO	R744+HFO		-49.4951	R227ea	R125	R744	0.4	0.2	0.4	HFC	HFC	R744	HFC+HFC+R744
					-16.1847	R1234yf	R744	0.28	0.72	HFO	R744	HFO+R744		-50.6357	R134a	R227ea	R744	0.2	0.2	0.6	HFC	HFC	R744	HFC+HFC+R744
					-16.1847	R1234ze(E)	R744	0.28	0.72	HFO	R744	HFO+R744		-50.9018	R227ea	R125	R744	0.2	0.4	0.4	HFC	HFC	R744	HFC+HFC+R744
					-16.1847	R1234ze(Z)	R744	0.28	0.72	HFO	R744	HFO+R744		-51.2158	R227ea	R32	R744	0.2	0.2	0.6	HFC	HFC	R744	HFC+HFC+R744
					-16.2265	R227ea	R1243zf	0.64	0.36	HFC	HFO	HFC+HFO		-53.0083	R134a	R125	R744	0.2	0.2	0.6	HFC	HFC	R744	HFC+HFC+R744
					-16.3147	R227ea	R41	0.6	0.4	HFC	HFC	HFC+HFC		-54.4177	R125	R32	R744	0.2	0.2	0.6	HFC	HFC	R744	HFC+HFC+R744
					-16.413	R134a	R227ea	0.84	0.16	HFC	HFC	HFC+HFC		-64.8586	R227ea	R125	R744	0.2	0.2	0.6	HFC	HFC	R744	HFC+HFC+R744
					-16.4425	R227ea	R1234yf	0.52	0.48	HFC	HFO	HFC+HFO		100	R290	R1270	R744	0.395	0.015	0.59	HC	HO	R744	HC+HO+R744
					-16.4425	R227ea	R1234ze(E)	0.52	0.48	HFC	HFO	HFC+HFO		100	R290	R1270	R744	0.27	0.145	0.585	HC	HO	R744	HC+HO+R744
					-16.4425	R227ea	R1234ze(Z)	0.52	0.48	HFC	HFO	HFC+HFO		100	R290	R1270	R744	0.145	0.275	0.58	HC	HO	R744	HC+HO+R744
					-16.4756	R134a	R744	0.72	0.28	HFC	R744	HFC+R744		100	R290	R1270	R744	0.02	0.405	0.575	HC	HO	R744	HC+HO+R744
					-16.5873	R32	R744	0.4	0.6	HFC	R744	HFC+R744		100	R1270	R600a	R744	0.25	0.145	0.605	HO	HC	R744	HO+HC+R744
					-16.6576	R125	R1234yf	0.64	0.36	HFC	HFO	HFC+HFO		100	R1270	R600a	R744	0.165	0.215	0.62	HO	HC	R744	HO+HC+R744
					-16.6576	R125	R1234ze(E)	0.64	0.36	HFC	HFO	HFC+HFO		100	R1270	R600a	R744	0.08	0.285	0.635	HO	HC	R744	HO+HC+R744
					-16.6576	R125	R1234ze(Z)	0.64	0.36	HFC	HFO	HFC+HFO		99.4698	R1270	R32	R744	0.425	0.005	0.57	HO	HFC	R744	HO+HFC+R744
					-16.7228	R134a	R125	0.76	0.24	HFC	HFC	HFC+HFC		98.6067	R290	R1132a	R744	0.405	0.015	0.58	HC	HFO	R744	HC+HFO+R744
					-17.427	R227ea	R32	0.4	0.6	HFC	HFC	HFC+HFC		98.1615	R290	R1234yf	R744	0.41	0.01	0.58	HC	HFO	R744	HC+HFO+R744
					-17.6349	R125	R1243zf	0.76	0.24	HFC	HFO	HFC+HFO		97.175	RE170	R152a	R600a	0.6611	0.0769	0.262	RE170	HFC	HC	RE170+HFC+HC
					-17.7559	R134a	R125	0.72	0.28	HFC	HFC	HFC+HFC		96.6335	R600a	R152a	R744	0.34	0.04	0.62	HC	HFC	R744	HC+HFC+R744
					-17.7583	R134a	R227ea	0.8	0.2	HFC	HFC	HFC+HFC		96.4188	R1270	R1132a	R744	0.415	0.035	0.55	HO	HFO	R744	HO+HFO+R744
					-17.7786	R125	R152a	0.76	0.24	HFC	HFC	HFC+HFC		95.0384	R1270	R125	R744	0.435	0.02	0.545	HO	HFC	R744	HO+HFC+R744
					-17.7951	R134a	R744	0.68	0.32	HFC	R744	HFC+R744		94.7192	R290	R152a	R744	0.39	0.06	0.55	HC	HFC	R744	HC+HFC+R744
					-17.8594	R125	R41	0.72	0.28	HFC	HFC	HFC+HFC		94.259	R290	R1132a	R744	0.39	0.065	0.545	HC	HFO	R744	HC+HFO+R744
					-18.0188	R125	R32	0.52	0.48	HFC	HFC	HFC+HFC		90.3267	R290	R1132a	R744	0.375	0.115	0.51	HC	HFO	R744	HC+HFO+R744
					-18.0562	R227ea	R1234yf	0.56	0.44	HFC	HFO	HFC+HFO		89.9943	R600a	R152a	R744	0.315	0.13	0.555	HC	HFC	R744	HC+HFC+R744
					-18.0562	R227ea	R1234ze(E)	0.56	0.44	HFC	HFO	HFC+HFO		89.27	R1270	R1132a	R744	0.39	0.115	0.495	HO	HFO	R744	HO+HFO+R744
					-18.0562	R227ea	R1234ze(Z)	0.56	0.44	HFC	HFO	HFC+HFO		88.4514	R600a	R32	R744	0.33	0.15	0.52	HC	HFC	R744	HC+HFC+R744
					-18.3336	R125	R1234yf	0.68	0.32	HFC	HFO	HFC+HFO		87.7835	R600a	R1132a	R744	0.31	0.16	0.53	HC	HFO	R744	HC+HFO+R744
					-18.3336	R125	R1234ze(E)	0.68	0.32	HFC	HFO	HFC+HFO		87.7033	R600a	R1234yf	R744	0.355	0.085	0.56	HC	HFO	R744	HC+HFO+R744
					-18.3336	R125	R1234ze(Z)	0.68	0.32	HFC	HFO	HFC+HFO		86.9477	R1270	R1234yf	R744	0.43	0.075	0.495	HO	HFO	R744	HO+HFO+R744
					-18.449	R227ea	R152a	0.68	0.32	HFC	HFC	HFC+HFC		86.6976	R290	R125	R744	0.44	0.07	0.49	HC	HFC	R744	HC+HFC+R744
					-18.4579	R227ea	R1243zf	0.68	0.32	HFC	HFO	HFC+HFO		86.4928	R600a	R1132a	R744	0.305	0.18	0.515	HC	HFO	R744	HC+HFO+R744
					-18.7907	R134a	R125	0.68	0.32	HFC	HFC	HFC+HFC		86.1698	R600a	R32	R744	0.325	0.185	0.49	HC	HFC	R744	HC+HFC+R744
					-18.998	R227ea	R41	0.64	0.36	HFC	HFC	HFC+HFC		85.1645	R290	R1234yf	R744	0.415	0.1	0.485	HC	HFO	R744	HC+HFO+R744
					-19.0596	R134a	R227ea	0.76	0.24	HFC	HFC	HFC+HFC		84.4945	R1270	R125	R744	0.46	0.075	0.465	HO	HFC	R744	HO+HFC+R744
					-19.3084	R134a	R744	0.64	0.36	HFC	R744	HFC+R744		84.4494	R600a	R152a	R744	0.29	0.22	0.49	HC	HFC	R744	HC+HFC+R744
					-19.4614	R227ea	R32	0.44	0.56	HFC	HFC	HFC+HFC		84.4267	R1270	R32	R744	0.395	0.18	0.425	HO	HFC	R744	HO+HFC+R744
					-19.6157	R227ea	R1234yf	0.6	0.4	HFC	HFO	HFC+HFO		84.0253	R600a	R32	R744	0.32	0.22	0.46	HC	HFC	R744	HC+HFC+R744
					-19.6157	R227ea	R1234ze(E)	0.6	0.4	HFC	HFO	HFC+HFO		84.0025	R290	R152a	R744	0.34	0.215	0.445	HC	HFC	R744	HC+HFC+R744
					-19.6157	R227ea	R1234ze(Z)	0.6	0.4	HFC	HFO	HFC+HFO		83.7863	R290	R32	R744	0.375	0.21	0.415	HC	HFC	R744	HC+HFC+R744
					-19.8283	R134a	R125	0.64	0.36	HFC	HFC	HFC+HFC		83.1397	R290	R152a	R744	0.335	0.23	0.435	HC	HFC	R744	HC+HFC+R744
					-19.921	R125	R32	0.56	0.44	HFC	HFC	HFC+HFC		82.449	R1270	R134a	R744	0.445	0.11	0.445	HO	HFC	R744	HO+HFC+R744
					-20.1326	R125	R1234yf	0.72	0.28	HFC	HFO	HFC+HFO		82.4229	R1270	R32	R744	0.39	0.21	0.4	HO	HFC	R744	HO+HFC+R744
					-20.1326	R125	R1234ze(E)	0.72	0.28	HFC	HFO	HFC+HFO		81.967	R290	R32	R744	0.37	0.24	0.39	HC	HFC	R744	HC+HFC+R744
					-20.1326	R125	R1234ze(Z)	0.72	0.28	HFC	HFO	HFC+HFO		80.59	R1270	R152a	R744	0.34	0.255	0.405	HO	HFC	R744	HO+HFC+R744
					-20.3206	R134a	R227ea	0.72	0.28	HFC	HFC	HFC+HFC		80.25	R290	R32	R744	0.365	0.27	0.365	HC	HFC	R744	HC+HFC+R744
					-20.3419	R125	R1243zf	0.8	0.2	HFC	HFO	HFC+HFO		80.118	R600a	R125	R744	0.4	0.13	0.47	HC	HFC	R744	HC+HFC+R744
					-20.7117	R227ea	R1243zf	0.72	0.28	HFC	HFO	HFC+HFO		79.8027	R1270	R152a	R744	0.335	0.27	0.395	HO	HFC	R744	HO+HFC+R744
					-20.8028	R125	R41	0.76	0.24	HFC	HFC	HFC+HFC		79.2779	R1270	R1132a	R744	0.345	0.26	0.395	HO	HFO	R744	HO+HFO+R744
					-20.8698	R134a	R125	0.6	0.4	HFC	HFC	HFC+HFC		79.043	R1270	R152a	R744	0.33	0.285	0.385	HO	HFC	R744	HO+HFC+R744
					-20.8901	R125	R152a	0.8	0.2	HFC	HFC	HFC+HFC		78.3096	R1270	R152a	R744	0.325	0.3	0.375	HO	HFC	R744	HO+HFC+R744
					-21.0614	R134a	R744	0.6	0.4	HFC	R744	HFC+R744		77.6378	R600a	R1234yf	R744	0.36	0.19	0.45	HC	HFO	R744	HC+HFO+R744
					-21.063	R227ea	R152a	0.72	0.28	HFC	HFC	HFC+HFC		77.6012	R1270	R152a	R744	0.32	0.315	0.365	HO	HFC	R744	HO+HFC+R744
					-21.2404	R227ea	R1234yf	0.64	0.36	HFC	HFO	HFC+HFO		77.32	R600a	R152a	R744	0.25	0.365	0.385	HC	HFC	R744	HC+HFC+R744
					-21.2404	R227ea	R1234ze(E)	0.64	0.36	HFC	HFO	HFC+HFO		77.1988	R1270	R1234yf	R744	0.435	0.16	0.405	HO	HFO	R744	HO+HFO+R744
					-21.2404	R227ea	R1234ze(Z)	0.64	0.36	HFC	HFO	HFC+HFO		77.1057	R1270	R125	R744	0.485	0.13	0.385	HO	HFC	R744	HO+HFC+R744
					-21.3612	R227ea	R32	0.48	0.52	HFC	HFC	HFC+HFC		76.9167	R1270	R152a	R744	0.315	0.33	0.355	HO	HFC	R744	HO+HFC+R744
					-21.537	R227ea	R41	0.68	0.32	HFC	HFC	HFC+HFC		76.9107	R290	R125	R744	0.475	0.15	0.375	HC	HFC	R744	HC+HFC+R744
					-21.5445	R134a	R227ea	0.68	0.32	HFC	HFC	HFC+HFC		76.3217	R290	R152a	R744	0.29	0.37	0.34	HC	HFC	R744	HC+HFC+R744
					-21.7601	R125	R32	0.6	0.4	HFC	HFC	HFC+HFC		76.3008	R600a	R125	R744	0.415	0.17	0.415	HC	HFC	R744	HC+HFC+R744
					-21.9164	R134a	R125	0.56	0.44	HFC	HFC	HFC+HFC		76.2997	R290	R1132a	R744	0.305	0.35	0.345	HC	HFO	R744	HC+HFO+R744
					-22.0516	R125	R1234yf	0.76	0.24	HFC	HFO	HFC+HFO		76.191	R290	R1234yf	R744	0.42	0.195	0.385	HC	HFO	R744	HC+HFO+R744
					-22.0516	R125	R1234ze(E)	0.76	0.24	HFC	HFO	HFC+HFO		75.9594	R600a	R1132a	R744	0.255	0.375	0.37	HC	HFO	R744	HC+HFO+R744
					-22.0516	R125	R1234ze(Z)	0.76	0.24	HFC	HFO	HFC+HFO		75.6893	R290	R152a	R744	0.285	0.385	0.33	HC	HFC	R744	HC+HFC+R744
					-22.1505	R1234yf	R744	0.24	0.76	HFO	R744	HFO+R744		75.0732	R600a	R1132a	R744	0.25	0.395	0.355	HC	HFO	R744	HC+HFO+R744
					-22.1505	R1234ze(E)	R744	0.24	0.76	HFO	R744	HFO+R744		74.4044	R1270	R32	R744	0.365	0.355	0.28	HO	HFC	R744	HO+HFC+R744
					-22.1505	R1234ze(Z)	R744	0.24	0.76	HFO	R744	HFO+R744		74.0243	R290	R1132a	R744	0.29	0.4	0.31	HC	HFO	R744	HC+HFO+R744
					-22.4952	R134a	R227ea	0.648121	0.351879	HFC	HFC	HFC+HFC		73.7332	R600a	R152a	R744	0.225	0.455	0.32	HC	HFC	R744	HC+HFC+R744
					-22.734	R134a	R227ea	0.64	0.36	HFC	HFC	HFC+HFC		73.1544	R600a	R125	R744	0.43	0.21	0.36	HC	HFC	R744	HC+HFC+R744
					-22.9029	R227ea	R1234yf	0.68	0.32	HFC	HFO	HFC+HFO		73.0477	R1270	R32	R744	0.36	0.385	0.255	HO	HFC	R744	HO+HFC+R744
					-22.9029	R227ea	R1234ze(E)	0.68	0.32	HFC	HFO	HFC+HFO		72.0336	R1270	R1132a	R744	0.3	0.405	0.295	HO	HFO	R744	HO+HFO+R744
					-22.9029	R227ea	R1234ze(Z)	0.68	0.32	HFC	HFO	HFC+HFO		71.9769	R1270	R134a	R744	0.465	0.225	0.31	HO	HFC	R744	HO+HFC+R744
					-22.9691	R134a	R125	0.52	0.48	HFC	HFC	HFC+HFC		71.9619	R290	R1132a	R744	0.275	0.45	0.275	HC	HFO	R744	HC+HFO+R744
					-23.0038	R227ea	R1243zf	0.76	0.24	HFC	HFO	HFC+HFO		71.7271	R1270	R125	R744	0.51	0.185	0.305	HO	HFC	R744	HO+HFC+R744
					-23.1154	R134a	R744	0.56	0.44	HFC	R744	HFC+R744		70.7307	R600a	R32	R744	0.28	0.505	0.215	HC	HFC	R744	HC+HFC+R744
					-23.1424	R227ea	R32	0.52	0.48	HFC	HFC	HFC+HFC		70.678	R600a	R152a	R744	0.2	0.545	0.255	HC	HFC	R744	HC+HFC+R744
					-23.2255	R125	R1243zf	0.84	0.16	HFC	HFO	HFC+HFO		70.6172	R600a	R1234yf	R744	0.365	0.3	0.335	HC	HFO	R744	HC+HFO+R744
					-23.5431	R125	R32	0.64	0.36	HFC	HFC	HFC+HFC		70.5168	R600a	R125	R744	0.445	0.25	0.305	HC	HFC	R744	HC+HFC+R744
					-23.6211	R227ea	R152a	0.76	0.24	HFC	HFC	HFC+HFC		70.3252	R290	R1234yf	R744	0.425	0.285	0.29	HC	HFO	R744	HC+HFO+R744
					-23.6866	R125	R41	0.8	0.2	HFC	HFC	HFC+HFC		70.2928	R1270	R1234yf	R744	0.44	0.25	0.31	HO	HFO	R744	HO+HFO+R744
					-23.8919	R134a	R227ea	0.6	0.4	HFC	HFC	HFC+HFC		70.1683	R290	R152a	R744	0.235	0.54	0.225	HC	HFC	R744	HC+HFC+R744
					-23.9539	R227ea	R41	0.72	0.28	HFC	HFC	HFC+HFC		70.0705	R290	R1132a	R744	0.26	0.5	0.24	HC	HFO	R744	HC+HFO+R744
					-24.0291	R134a	R125	0.48	0.52	HFC	HFC	HFC+HFC		69.7041	R290	R152a	R744	0.23	0.555	0.215	HC	HFC	R744	HC+HFC+R744
					-24.0465	R125	R152a	0.84	0.16	HFC	HFC	HFC+HFC		69.4983	R600a	R32	R744	0.275	0.54	0.185	HC	HFC	R744	HC+HFC+R744
					-24.1134	R125	R1234yf	0.8	0.2	HFC	HFO	HFC+HFO		68.5822	R600a	R134a	R744	0.4	0.34	0.26	HC	HFC	R744	HC+HFC+R744
					-24.1134	R125	R1234ze(E)	0.8	0.2	HFC	HFO	HFC+HFO		68.3586	R600a	R1132a	R744	0.205	0.57	0.225	HC	HFO	R744	HC+HFO+R744
					-24.1134	R125	R1234ze(Z)	0.8	0.2	HFC	HFO	HFC+HFO		68.3354	R600a	R32	R744	0.27	0.575	0.155	HC	HFC	R744	HC+HFC+R744
					-24.5625	R125	R134a	0.54001	0.45999	HFC	HFC	HFC+HFC		68.2802	R600a	R125	R744	0.46	0.29	0.25	HC	HFC	R744	HC+HFC+R744
					-24.6106	R227ea	R1234yf	0.72	0.28	HFC	HFO	HFC+HFO		67.7318	R290	R125	R744	0.53	0.275	0.195	HC	HFC	R744	HC+HFC+R744
					-24.6106	R227ea	R1234ze(E)	0.72	0.28	HFC	HFO	HFC+HFO		67.7197	R600a	R1132a	R744	0.2	0.59	0.21	HC	HFO	R744	HC+HFO+R744
					-24.6106	R227ea	R1234ze(Z)	0.72	0.28	HFC	HFO	HFC+HFO		67.6654	R1270	R125	R744	0.535	0.24	0.225	HO	HFC	R744	HO+HFC+R744
					-24.8186	R227ea	R32	0.56	0.44	HFC	HFC	HFC+HFC		67.3886	R290	R32	R744	0.315	0.575	0.11	HC	HFC	R744	HC+HFC+R744
					-25.0202	R134a	R227ea	0.56	0.44	HFC	HFC	HFC+HFC		67.2378	R600a	R32	R744	0.265	0.61	0.125	HC	HFC	R744	HC+HFC+R744
					-25.0977	R134a	R125	0.44	0.56	HFC	HFC	HFC+HFC		67.051	R600a	R134a	R744	0.405	0.375	0.22	HC	HFC	R744	HC+HFC+R744
					-25.2756	R125	R32	0.68	0.32	HFC	HFC	HFC+HFC		66.6992	R1270	R1132a	R744	0.255	0.55	0.195	HO	HFO	R744	HO+HFO+R744
					-25.3507	R227ea	R1243zf	0.8	0.2	HFC	HFO	HFC+HFO		66.6308	R600a	R152a	R744	0.16	0.69	0.15	HC	HFC	R744	HC+HFC+R744
					-25.553	R134a	R744	0.52	0.48	HFC	R744	HFC+R744		66.5515	R1270	R32	R744	0.33	0.56	0.11	HO	HFC	R744	HO+HFC+R744
					-26.1212	R134a	R227ea	0.52	0.48	HFC	HFC	HFC+HFC		66.4642	R290	R32	R744	0.31	0.605	0.085	HC	HFC	R744	HC+HFC+R744
					-26.1393	R227ea	R152a	0.8	0.2	HFC	HFC	HFC+HFC		66.3642	R600a	R125	R744	0.475	0.33	0.195	HC	HFC	R744	HC+HFC+R744
					-26.176	R134a	R125	0.4	0.6	HFC	HFC	HFC+HFC		66.0765	R290	R1234yf	R744	0.43	0.375	0.195	HC	HFO	R744	HC+HFO+R744
					-26.2662	R227ea	R41	0.76	0.24	HFC	HFC	HFC+HFC		65.9852	R290	R152a	R744	0.185	0.695	0.12	HC	HFC	R744	HC+HFC+R744
					-26.3373	R125	R1243zf	0.88	0.12	HFC	HFO	HFC+HFO		65.9622	R600a	R1234yf	R744	0.37	0.405	0.225	HC	HFO	R744	HC+HFO+R744
					-26.3459	R125	R1234yf	0.84	0.16	HFC	HFO	HFC+HFO		65.6728	R600a	R134a	R744	0.41	0.41	0.18	HC	HFC	R744	HC+HFC+R744
					-26.3459	R125	R1234ze(E)	0.84	0.16	HFC	HFO	HFC+HFO		65.6594	R1270	R32	R744	0.325	0.59	0.085	HO	HFC	R744	HO+HFC+R744
					-26.3459	R125	R1234ze(Z)	0.84	0.16	HFC	HFO	HFC+HFO		65.6253	R290	R152a	R744	0.18	0.71	0.11	HC	HFC	R744	HC+HFC+R744
					-26.3718	R227ea	R1234yf	0.76	0.24	HFC	HFO	HFC+HFO		65.5869	R290	R32	R744	0.305	0.635	0.06	HC	HFC	R744	HC+HFC+R744
					-26.3718	R227ea	R1234ze(E)	0.76	0.24	HFC	HFO	HFC+HFO		65.4909	R1270	R134a	R744	0.485	0.34	0.175	HO	HFC	R744	HO+HFC+R744
					-26.3718	R227ea	R1234ze(Z)	0.76	0.24	HFC	HFO	HFC+HFO		65.4526	R1270	R1234yf	R744	0.445	0.34	0.215	HO	HFO	R744	HO+HFO+R744
					-26.4007	R227ea	R32	0.6	0.4	HFC	HFC	HFC+HFC		64.7076	R600a	R125	R744	0.49	0.37	0.14	HC	HFC	R744	HC+HFC+R744
					-26.5298	R125	R41	0.84	0.16	HFC	HFC	HFC+HFC		64.5306	R600a	R152a	R744	0.135	0.78	0.085	HC	HFC	R744	HC+HFC+R744
					-26.9628	R125	R32	0.72	0.28	HFC	HFC	HFC+HFC		64.4271	R600a	R134a	R744	0.415	0.445	0.14	HC	HFC	R744	HC+HFC+R744
					-27.1967	R134a	R227ea	0.48	0.52	HFC	HFC	HFC+HFC		64.3506	R1270	R1132a	R744	0.23	0.63	0.14	HO	HFO	R744	HO+HFO+R744
					-27.2653	R134a	R125	0.36	0.64	HFC	HFC	HFC+HFC		63.9539	R290	R125	R744	0.565	0.355	0.08	HC	HFC	R744	HC+HFC+R744
					-27.2794	R125	R152a	0.88	0.12	HFC	HFC	HFC+HFC		63.6363	R290	R1132a	R32	0.29	0.02	0.69	HC	HFO	HFC	HC+HFO+HFC
					-27.7705	R227ea	R1243zf	0.84	0.16	HFC	HFO	HFC+HFO		63.6254	R290	R1270	R32	0.26	0.035	0.705	HC	HO	HFC	HC+HO+HFC
					-27.8982	R227ea	R32	0.64	0.36	HFC	HFC	HFC+HFC		63.5976	R290	R1270	R32	0.255	0.04	0.705	HC	HO	HFC	HC+HO+HFC
					-27.919	R32	R744	0.36	0.64	HFC	R744	HFC+R744		63.5485	R290	R152a	R32	0.28	0.07	0.65	HC	HFC	HFC	HC+HFC+HFC
					-28.1953	R227ea	R1234yf	0.8	0.2	HFC	HFO	HFC+HFO		63.509	R290	R32	R125	0.315	0.655	0.03	HC	HFC	HFC	HC+HFC+HFC
					-28.1953	R227ea	R1234ze(E)	0.8	0.2	HFC	HFO	HFC+HFO		63.3871	R290	R1270	R32	0.155	0.145	0.7	HC	HO	HFC	HC+HO+HFC
					-28.1953	R227ea	R1234ze(Z)	0.8	0.2	HFC	HFO	HFC+HFO		63.3567	R290	R1132a	R32	0.27	0.145	0.585	HC	HFO	HFC	HC+HFO+HFC
					-28.2483	R134a	R227ea	0.44	0.56	HFC	HFC	HFC+HFC		63.3538	R290	R152a	R32	0.26	0.175	0.565	HC	HFC	HFC	HC+HFC+HFC
					-28.3563	R134a	R744	0.48	0.52	HFC	R744	HFC+R744		63.3371	R290	R32	R134a	0.315	0.63	0.055	HC	HFC	HFC	HC+HFC+HFC
					-28.3671	R134a	R125	0.32	0.68	HFC	HFC	HFC+HFC		63.3318	R290	R32	R1234yf	0.305	0.65	0.045	HC	HFC	HFO	HC+HFC+HFO
					-28.4885	R227ea	R41	0.8	0.2	HFC	HFC	HFC+HFC		63.2968	R600a	R134a	R744	0.42	0.48	0.1	HC	HFC	R744	HC+HFC+R744
					-28.6088	R125	R32	0.76	0.24	HFC	HFC	HFC+HFC		63.2967	R290	R32	R125	0.34	0.595	0.065	HC	HFC	HFC	HC+HFC+HFC
					-28.632	R227ea	R152a	0.84	0.16	HFC	HFC	HFC+HFC		63.2652	R290	R1132a	R32	0.265	0.175	0.56	HC	HFO	HFC	HC+HFO+HFC
					-28.7836	R125	R1234yf	0.88	0.12	HFC	HFO	HFC+HFO		63.2647	R600a	R1132a	R32	0.24	0.035	0.725	HC	HFO	HFC	HC+HFO+HFC
					-28.7836	R125	R1234ze(E)	0.88	0.12	HFC	HFO	HFC+HFO		63.2634	R600a	R125	R744	0.505	0.41	0.085	HC	HFC	R744	HC+HFC+R744
					-28.7836	R125	R1234ze(Z)	0.88	0.12	HFC	HFO	HFC+HFO		63.2522	R1270	R600a	R32	0.075	0.185	0.74	HO	HC	HFC	HO+HC+HFC
					-29.2777	R134a	R227ea	0.4	0.6	HFC	HFC	HFC+HFC		63.2225	R1270	R600a	R32	0.1	0.165	0.735	HO	HC	HFC	HO+HC+HFC
					-29.3193	R227ea	R32	0.68	0.32	HFC	HFC	HFC+HFC		63.2204	R600a	R152a	R32	0.235	0.06	0.705	HC	HFC	HFC	HC+HFC+HFC
					-29.3492	R125	R41	0.88	0.12	HFC	HFC	HFC+HFC		63.1996	R290	R32	R134a	0.325	0.595	0.08	HC	HFC	HFC	HC+HFC+HFC
					-29.4825	R134a	R125	0.28	0.72	HFC	HFC	HFC+HFC		63.1691	R290	R152a	R32	0.24	0.28	0.48	HC	HFC	HFC	HC+HFC+HFC
					-29.7434	R125	R1243zf	0.92	0.08	HFC	HFO	HFC+HFO		63.1288	R600a	R32	R1234yf	0.25	0.725	0.025	HC	HFC	HFO	HC+HFC+HFO
					-30.0905	R227ea	R1234yf	0.84	0.16	HFC	HFO	HFC+HFO		63.1037	R290	R1270	R32	0.05	0.255	0.695	HC	HO	HFC	HC+HO+HFC
					-30.0905	R227ea	R1234ze(E)	0.84	0.16	HFC	HFO	HFC+HFO		63.0879	R600a	R152a	R32	0.22	0.155	0.625	HC	HFC	HFC	HC+HFC+HFC
					-30.0905	R227ea	R1234ze(Z)	0.84	0.16	HFC	HFO	HFC+HFO		63.0669	R290	R32	R134a	0.335	0.56	0.105	HC	HFC	HFC	HC+HFC+HFC
					-30.2175	R125	R32	0.8	0.2	HFC	HFC	HFC+HFC		63.0522	R290	R152a	R32	0.225	0.36	0.415	HC	HFC	HFC	HC+HFC+HFC
					-30.2831	R227ea	R1243zf	0.88	0.12	HFC	HFO	HFC+HFO		63.0389	R290	R1132a	R744	0.19	0.735	0.075	HC	HFO	R744	HC+HFO+R744
					-30.2861	R134a	R227ea	0.36	0.64	HFC	HFC	HFC+HFC		62.9991	R290	R1132a	R32	0.25	0.27	0.48	HC	HFO	HFC	HC+HFO+HFC
					-30.6131	R134a	R125	0.24	0.76	HFC	HFC	HFC+HFC		62.9935	R290	R152a	R32	0.22	0.385	0.395	HC	HFC	HFC	HC+HFC+HFC
					-30.6232	R125	R152a	0.92	0.08	HFC	HFC	HFC+HFC		62.9718	R1270	R600a	R32	0.295	0.01	0.695	HO	HC	HFC	HO+HC+HFC
					-30.6327	R227ea	R41	0.84	0.16	HFC	HFC	HFC+HFC		62.9603	R600a	R152a	R32	0.205	0.25	0.545	HC	HFC	HFC	HC+HFC+HFC
					-30.6707	R227ea	R32	0.72	0.28	HFC	HFC	HFC+HFC		62.9386	R290	R32	R134a	0.345	0.525	0.13	HC	HFC	HFC	HC+HFC+HFC
					-30.8845	R1234yf	R744	0.2	0.8	HFO	R744	HFO+R744		62.908	R1270	R1132a	R32	0.305	0.015	0.68	HO	HFO	HFC	HO+HFO+HFC
					-30.8845	R1234ze(E)	R744	0.2	0.8	HFO	R744	HFO+R744		62.8941	R290	R1132a	R32	0.245	0.3	0.455	HC	HFO	HFC	HC+HFO+HFC
					-30.8845	R1234ze(Z)	R744	0.2	0.8	HFO	R744	HFO+R744		62.8827	R290	R152a	R32	0.205	0.465	0.33	HC	HFC	HFC	HC+HFC+HFC
					-31.1127	R227ea	R152a	0.88	0.12	HFC	HFC	HFC+HFC		62.8599	R290	R32	R125	0.405	0.44	0.155	HC	HFC	HFC	HC+HFC+HFC
					-31.2751	R134a	R227ea	0.32	0.68	HFC	HFC	HFC+HFC		62.8589	R1270	R32	R125	0.315	0.675	0.01	HO	HFC	HFC	HO+HFC+HFC
					-31.4688	R125	R1234yf	0.92	0.08	HFC	HFO	HFC+HFO		62.8375	R600a	R152a	R32	0.19	0.345	0.465	HC	HFC	HFC	HC+HFC+HFC
					-31.4688	R125	R1234ze(E)	0.92	0.08	HFC	HFO	HFC+HFO		62.8367	R600a	R1132a	R32	0.215	0.22	0.565	HC	HFO	HFC	HC+HFO+HFC
					-31.4688	R125	R1234ze(Z)	0.92	0.08	HFC	HFO	HFC+HFO		62.8059	R600a	R32	R1234yf	0.26	0.67	0.07	HC	HFC	HFO	HC+HFC+HFO
					-31.7416	R134a	R744	0.44	0.56	HFC	R744	HFC+R744		62.7238	R1270	R32	R134a	0.32	0.65	0.03	HO	HFC	HFC	HO+HFC+HFC
					-31.7603	R134a	R125	0.2	0.8	HFC	HFC	HFC+HFC		62.7213	R290	R152a	R32	0.185	0.57	0.245	HC	HFC	HFC	HC+HFC+HFC
					-31.7922	R125	R32	0.84	0.16	HFC	HFC	HFC+HFC		62.7192	R600a	R152a	R32	0.175	0.44	0.385	HC	HFC	HFC	HC+HFC+HFC
					-31.9586	R227ea	R32	0.76	0.24	HFC	HFC	HFC+HFC		62.6996	R290	R1234yf	R744	0.435	0.47	0.095	HC	HFO	R744	HC+HFO+R744
					-32.0676	R227ea	R1234yf	0.88	0.12	HFC	HFO	HFC+HFO		62.6911	R600a	R152a	R744	0.11	0.87	0.02	HC	HFC	R744	HC+HFC+R744
					-32.0676	R227ea	R1234ze(E)	0.88	0.12	HFC	HFO	HFC+HFO		62.6882	R1270	R32	R125	0.33	0.64	0.03	HO	HFC	HFC	HO+HFC+HFC
					-32.0676	R227ea	R1234ze(Z)	0.88	0.12	HFC	HFO	HFC+HFO		62.6857	R1270	R1132a	R744	0.21	0.695	0.095	HO	HFO	R744	HO+HFO+R744
					-32.1594	R125	R41	0.92	0.08	HFC	HFC	HFC+HFC		62.6608	R600a	R152a	R32	0.17	0.47	0.36	HC	HFC	HFC	HC+HFC+HFC
					-32.2456	R134a	R227ea	0.28	0.72	HFC	HFC	HFC+HFC		62.6502	R290	R32	R1234yf	0.33	0.53	0.14	HC	HFC	HFO	HC+HFC+HFO
					-32.577	R125	R134a	0.828098	0.171902	HFC	HFC	HFC+HFC		62.6263	R600a	R1132a	R32	0.205	0.295	0.5	HC	HFO	HFC	HC+HFO+HFC
					-32.7088	R227ea	R41	0.88	0.12	HFC	HFC	HFC+HFC		62.5674	R290	R152a	R32	0.165	0.675	0.16	HC	HFC	HFC	HC+HFC+HFC
					-32.91	R227ea	R1243zf	0.92	0.08	HFC	HFO	HFC+HFO		62.5483	R600a	R152a	R32	0.155	0.565	0.28	HC	HFC	HFC	HC+HFC+HFC
					-32.9258	R134a	R125	0.16	0.84	HFC	HFC	HFC+HFC		62.5306	R600a	R1234yf	R744	0.375	0.51	0.115	HC	HFO	R744	HC+HFO+R744
					-33.1881	R227ea	R32	0.8	0.2	HFC	HFC	HFC+HFC		62.4873	R290	R32	R125	0.47	0.285	0.245	HC	HFC	HFC	HC+HFC+HFC
					-33.1987	R134a	R227ea	0.24	0.76	HFC	HFC	HFC+HFC		62.4712	R290	R152a	R32	0.15	0.755	0.095	HC	HFC	HFC	HC+HFC+HFC
					-33.3357	R125	R32	0.88	0.12	HFC	HFC	HFC+HFC		62.4584	R290	R1132a	R32	0.225	0.425	0.35	HC	HFO	HFC	HC+HFO+HFC
					-33.5289	R125	R1243zf	0.96	0.04	HFC	HFO	HFC+HFO		62.4447	R290	R152a	R744	0.13	0.865	0.005	HC	HFC	R744	HC+HFC+R744
					-33.5938	R227ea	R152a	0.92	0.08	HFC	HFC	HFC+HFC		62.4396	R600a	R152a	R32	0.14	0.66	0.2	HC	HFC	HFC	HC+HFC+HFC
					-34.111	R134a	R125	0.12	0.88	HFC	HFC	HFC+HFC		62.4204	R290	R152a	R32	0.145	0.78	0.075	HC	HFC	HFC	HC+HFC+HFC
					-34.1165	R125	R152a	0.96	0.04	HFC	HFC	HFC+HFC		62.4096	R600a	R1132a	R32	0.195	0.37	0.435	HC	HFO	HFC	HC+HFO+HFC
					-34.1356	R134a	R227ea	0.2	0.8	HFC	HFC	HFC+HFC		62.4025	R1270	R152a	R32	0.21	0.49	0.3	HO	HFC	HFC	HO+HFC+HFC
					-34.1377	R227ea	R1234yf	0.92	0.08	HFC	HFO	HFC+HFO		62.3753	R1270	R152a	R32	0.205	0.515	0.28	HO	HFC	HFC	HO+HFC+HFC
					-34.1377	R227ea	R1234ze(E)	0.92	0.08	HFC	HFO	HFC+HFO		62.3484	R1270	R152a	R32	0.2	0.54	0.26	HO	HFC	HFC	HO+HFC+HFC
					-34.1377	R227ea	R1234ze(Z)	0.92	0.08	HFC	HFO	HFC+HFO		62.3391	R290	R32	R125	0.495	0.225	0.28	HC	HFC	HFC	HC+HFC+HFC
					-34.3638	R227ea	R32	0.84	0.16	HFC	HFC	HFC+HFC		62.3369	R290	R1132a	R32	0.22	0.455	0.325	HC	HFO	HFC	HC+HFO+HFC
					-34.4537	R125	R1234yf	0.96	0.04	HFC	HFO	HFC+HFO		62.3347	R600a	R152a	R32	0.125	0.755	0.12	HC	HFC	HFC	HC+HFC+HFC
					-34.4537	R125	R1234ze(E)	0.96	0.04	HFC	HFO	HFC+HFO		62.3289	R290	R152a	R32	0.13	0.86	0.01	HC	HFC	HFC	HC+HFC+HFC
					-34.4537	R125	R1234ze(Z)	0.96	0.04	HFC	HFO	HFC+HFO		62.3217	R1270	R152a	R32	0.195	0.565	0.24	HO	HFC	HFC	HO+HFC+HFC
					-34.7249	R227ea	R41	0.92	0.08	HFC	HFC	HFC+HFC		62.3171	R600a	R1132a	R744	0.15	0.785	0.065	HC	HFO	R744	HC+HFO+R744
					-34.8504	R125	R32	0.92	0.08	HFC	HFC	HFC+HFC		62.3042	R1270	R32	R134a	0.345	0.565	0.09	HO	HFC	HFC	HO+HFC+HFC
					-34.9733	R125	R41	0.96	0.04	HFC	HFC	HFC+HFC		62.3028	R600a	R32	R125	0.365	0.435	0.2	HC	HFC	HFC	HC+HFC+HFC
					-35.0569	R134a	R227ea	0.16	0.84	HFC	HFC	HFC+HFC		62.2953	R1270	R152a	R32	0.19	0.59	0.22	HO	HFC	HFC	HO+HFC+HFC
					-35.3176	R134a	R125	0.08	0.92	HFC	HFC	HFC+HFC		62.2926	R290	R152a	R1132a	0.13	0.805	0.065	HC	HFC	HFO	HC+HFC+HFO
					-35.4898	R227ea	R32	0.88	0.12	HFC	HFC	HFC+HFC		62.2889	R290	R600a	R152a	0.115	0.01	0.875	HC	HC	HFC	HC+HC+HFC
					-35.675	R227ea	R1243zf	0.96	0.04	HFC	HFO	HFC+HFO		62.2833	R290	R152a	R125	0.15	0.83	0.02	HC	HFC	HFC	HC+HFC+HFC
					-35.9246	R134a	R744	0.4	0.6	HFC	R744	HFC+R744		62.2692	R1270	R152a	R32	0.185	0.615	0.2	HO	HFC	HFC	HO+HFC+HFC
					-35.9636	R134a	R227ea	0.12	0.88	HFC	HFC	HFC+HFC		62.2673	R600a	R134a	R744	0.425	0.515	0.06	HC	HFC	R744	HC+HFC+R744
					-36.087	R227ea	R152a	0.96	0.04	HFC	HFC	HFC+HFC		62.2582	R290	R600a	R152a	0.09	0.03	0.88	HC	HC	HFC	HC+HC+HFC
					-36.3122	R227ea	R1234yf	0.96	0.04	HFC	HFO	HFC+HFO		62.2498	R290	R1270	R152a	0.09	0.04	0.87	HC	HO	HFC	HC+HO+HFC
					-36.3122	R227ea	R1234ze(E)	0.96	0.04	HFC	HFO	HFC+HFO		62.2432	R1270	R152a	R32	0.18	0.64	0.18	HO	HFC	HFC	HO+HFC+HFC
					-36.3122	R227ea	R1234ze(Z)	0.96	0.04	HFC	HFO	HFC+HFO		62.242	R290	R152a	R125	0.195	0.745	0.06	HC	HFC	HFC	HC+HFC+HFC
					-36.3386	R125	R32	0.96	0.04	HFC	HFC	HFC+HFC		62.2333	R600a	R152a	R32	0.11	0.85	0.04	HC	HFC	HFC	HC+HFC+HFC
					-36.5473	R134a	R125	0.04	0.96	HFC	HFC	HFC+HFC		62.2279	R290	R600a	R152a	0.065	0.05	0.885	HC	HC	HFC	HC+HC+HFC
					-36.5696	R227ea	R32	0.92	0.08	HFC	HFC	HFC+HFC		62.225	R290	R1270	R152a	0.085	0.045	0.87	HC	HO	HFC	HC+HO+HFC
					-36.6878	R227ea	R41	0.96	0.04	HFC	HFC	HFC+HFC		62.2175	R1270	R152a	R32	0.175	0.665	0.16	HO	HFC	HFC	HO+HFC+HFC
					-36.8565	R134a	R227ea	0.08	0.92	HFC	HFC	HFC+HFC		62.2041	R290	R152a	R134a	0.16	0.795	0.045	HC	HFC	HFC	HC+HFC+HFC
					-37.6064	R227ea	R32	0.96	0.04	HFC	HFC	HFC+HFC		62.2016	R290	R152a	R125	0.24	0.66	0.1	HC	HFC	HFC	HC+HFC+HFC
					-37.7361	R134a	R227ea	0.04	0.96	HFC	HFC	HFC+HFC		62.1975	R600a	R32	R125	0.38	0.395	0.225	HC	HFC	HFC	HC+HFC+HFC
					-37.7886	R227ea	R125	0.04	0.96	HFC	HFC	HFC+HFC		62.1921	R1270	R152a	R32	0.17	0.69	0.14	HO	HFC	HFC	HO+HFC+HFC
					-37.8298	R227ea	R125	0.08	0.92	HFC	HFC	HFC+HFC		62.1791	R290	R152a	R1132a	0.135	0.66	0.205	HC	HFC	HFO	HC+HFC+HFO
					-37.8699	R227ea	R125	0.12	0.88	HFC	HFC	HFC+HFC		62.1754	R290	R152a	R1234yf	0.15	0.81	0.04	HC	HFC	HFO	HC+HFC+HFO
					-37.9091	R227ea	R125	0.16	0.84	HFC	HFC	HFC+HFC		62.1668	R1270	R152a	R32	0.165	0.715	0.12	HO	HFC	HFC	HO+HFC+HFC
					-37.9473	R227ea	R125	0.2	0.8	HFC	HFC	HFC+HFC		62.1622	R290	R152a	R125	0.285	0.575	0.14	HC	HFC	HFC	HC+HFC+HFC
					-37.9846	R227ea	R125	0.24	0.76	HFC	HFC	HFC+HFC		62.1539	R600a	R1132a	R32	0.185	0.445	0.37	HC	HFO	HFC	HC+HFO+HFC
					-38.021	R227ea	R125	0.28	0.72	HFC	HFC	HFC+HFC		62.1488	R600a	R152a	R1132a	0.105	0.81	0.085	HC	HFC	HFO	HC+HFC+HFO
					-38.0565	R227ea	R125	0.32	0.68	HFC	HFC	HFC+HFC		62.1418	R1270	R152a	R32	0.16	0.74	0.1	HO	HFC	HFC	HO+HFC+HFC
					-38.0911	R227ea	R125	0.36	0.64	HFC	HFC	HFC+HFC		62.1364	R1270	R152a	R32	0.155	0.765	0.08	HO	HFC	HFC	HO+HFC+HFC
					-38.125	R227ea	R125	0.4	0.6	HFC	HFC	HFC+HFC		62.1266	R600a	R152a	R125	0.125	0.85	0.025	HC	HFC	HFC	HC+HFC+HFC
					-38.158	R227ea	R125	0.44	0.56	HFC	HFC	HFC+HFC		62.1251	R1270	R1234yf	R744	0.45	0.425	0.125	HO	HFO	R744	HO+HFO+R744
					-38.1903	R227ea	R125	0.48	0.52	HFC	HFC	HFC+HFC		62.1236	R290	R152a	R125	0.33	0.49	0.18	HC	HFC	HFC	HC+HFC+HFC
					-38.2219	R227ea	R125	0.52	0.48	HFC	HFC	HFC+HFC		62.1134	R1270	R152a	R32	0.15	0.79	0.06	HO	HFC	HFC	HO+HFC+HFC
					-38.2527	R227ea	R125	0.56	0.44	HFC	HFC	HFC+HFC		62.1051	R600a	R152a	R134a	0.12	0.85	0.03	HC	HFC	HFC	HC+HFC+HFC
					-38.2829	R227ea	R125	0.6	0.4	HFC	HFC	HFC+HFC		62.0996	R290	R152a	R134a	0.2	0.7	0.1	HC	HFC	HFC	HC+HFC+HFC
					-38.3124	R227ea	R125	0.64	0.36	HFC	HFC	HFC+HFC		62.0966	R600a	R32	R125	0.395	0.355	0.25	HC	HFC	HFC	HC+HFC+HFC
					-38.3412	R227ea	R125	0.68	0.32	HFC	HFC	HFC+HFC		62.0907	R1270	R152a	R32	0.145	0.815	0.04	HO	HFC	HFC	HO+HFC+HFC
					-38.3695	R227ea	R125	0.72	0.28	HFC	HFC	HFC+HFC		62.0858	R290	R152a	R125	0.375	0.405	0.22	HC	HFC	HFC	HC+HFC+HFC
					-38.3971	R227ea	R125	0.76	0.24	HFC	HFC	HFC+HFC		62.0723	R290	R1270	R152a	0.005	0.13	0.865	HC	HO	HFC	HC+HO+HFC
					-38.4241	R227ea	R125	0.8	0.2	HFC	HFC	HFC+HFC		62.0682	R1270	R152a	R32	0.14	0.84	0.02	HO	HFC	HFC	HO+HFC+HFC
					-38.4506	R227ea	R125	0.84	0.16	HFC	HFC	HFC+HFC		62.049	R290	R152a	R125	0.42	0.32	0.26	HC	HFC	HFC	HC+HFC+HFC
					-38.4765	R227ea	R125	0.88	0.12	HFC	HFC	HFC+HFC		62.0432	R600a	R32	R1234yf	0.285	0.53	0.185	HC	HFC	HFO	HC+HFC+HFO
					-38.5018	R227ea	R125	0.92	0.08	HFC	HFC	HFC+HFC		62.0355	R290	R32	R125	0.56	0.07	0.37	HC	HFC	HFC	HC+HFC+HFC
					-38.5267	R227ea	R125	0.96	0.04	HFC	HFC	HFC+HFC		62.0351	R290	R32	R1234yf	0.355	0.41	0.235	HC	HFC	HFO	HC+HFC+HFO
					-38.6764	R125	R744	0.96	0.04	HFC	R744	HFC+R744		62.0165	R600a	R152a	R125	0.17	0.755	0.075	HC	HFC	HFC	HC+HFC+HFC
					-39.1615	R227ea	R744	0.96	0.04	HFC	R744	HFC+R744		62.0129	R290	R152a	R125	0.465	0.235	0.3	HC	HFC	HFC	HC+HFC+HFC
					-39.4272	R152a	R744	0.16	0.84	HFC	R744	HFC+R744		62.0089	R290	R152a	R1234yf	0.175	0.74	0.085	HC	HFC	HFO	HC+HFC+HFO
					-39.6901	R125	R744	0.92	0.08	HFC	R744	HFC+R744		62.0073	R1270	R32	R1234yf	0.335	0.565	0.1	HO	HFC	HFO	HO+HFC+HFO
					-39.8263	R227ea	R744	0.92	0.08	HFC	R744	HFC+R744		62.0035	R290	R152a	R1132a	0.14	0.52	0.34	HC	HFC	HFO	HC+HFC+HFO
					-40.5528	R227ea	R744	0.88	0.12	HFC	R744	HFC+R744		62	R600a	R32	R125	0.41	0.315	0.275	HC	HFC	HFC	HC+HFC+HFC
					-40.799	R125	R744	0.88	0.12	HFC	R744	HFC+R744		61.9979	R290	R152a	R134a	0.24	0.605	0.155	HC	HFC	HFC	HC+HFC+HFC
					-41.1833	R134a	R744	0.36	0.64	HFC	R744	HFC+R744		61.995	R600a	R125	R744	0.52	0.45	0.03	HC	HFC	R744	HC+HFC+R744
					-41.3502	R227ea	R744	0.84	0.16	HFC	R744	HFC+R744		61.9883	R600a	R152a	R134a	0.14	0.795	0.065	HC	HFC	HFC	HC+HFC+HFC
					-42.0169	R125	R744	0.84	0.16	HFC	R744	HFC+R744		61.9776	R290	R152a	R125	0.51	0.15	0.34	HC	HFC	HFC	HC+HFC+HFC
					-42.2291	R227ea	R744	0.8	0.2	HFC	R744	HFC+R744		61.9759	R600a	R152a	R1132a	0.11	0.63	0.26	HC	HFC	HFO	HC+HFC+HFO
					-42.2901	R32	R744	0.32	0.68	HFC	R744	HFC+R744		61.9666	R290	R1132a	R32	0.205	0.55	0.245	HC	HFO	HFC	HC+HFO+HFC
					-43.2026	R227ea	R744	0.76	0.24	HFC	R744	HFC+R744		61.9647	R1270	R152a	R125	0.165	0.81	0.025	HO	HFC	HFC	HO+HFC+HFC
					-43.3605	R125	R744	0.8	0.2	HFC	R744	HFC+R744		61.943	R290	R152a	R125	0.555	0.065	0.38	HC	HFC	HFC	HC+HFC+HFC
					-44.2867	R227ea	R744	0.72	0.28	HFC	R744	HFC+R744		61.9411	R1270	R152a	R1132a	0.14	0.74	0.12	HO	HFC	HFO	HO+HFC+HFO
					-44.8494	R125	R744	0.76	0.24	HFC	R744	HFC+R744		61.915	R1270	R32	R134a	0.37	0.48	0.15	HO	HFC	HFC	HO+HFC+HFC
					-45.0648	R1234yf	R744	0.16	0.84	HFO	R744	HFO+R744		61.9102	R290	R152a	R134a	0.265	0.545	0.19	HC	HFC	HFC	HC+HFC+HFC
					-45.0648	R1234ze(Z)	R744	0.16	0.84	HFO	R744	HFO+R744		61.9076	R1270	R152a	R1234yf	0.15	0.825	0.025	HO	HFC	HFO	HO+HFC+HFO
					-45.5007	R227ea	R744	0.68	0.32	HFC	R744	HFC+R744		61.9074	R600a	R32	R125	0.425	0.275	0.3	HC	HFC	HFC	HC+HFC+HFC
					-46.5074	R125	R744	0.72	0.28	HFC	R744	HFC+R744		61.8997	R600a	R1132a	R32	0.175	0.52	0.305	HC	HFO	HFC	HC+HFO+HFC
					-46.8689	R227ea	R744	0.64	0.36	HFC	R744	HFC+R744		61.8944	R290	R32	R1234yf	0.36	0.385	0.255	HC	HFC	HFO	HC+HFC+HFO
					-46.9557	R744	R1243zf	0.88	0.12	R744	HFO	R744+HFO		61.879	R1270	R152a	R134a	0.17	0.785	0.045	HO	HFC	HFC	HO+HFC+HFC
					-47.9043	R134a	R744	0.32	0.68	HFC	R744	HFC+R744		61.8683	R290	R1132a	R744	0.175	0.785	0.04	HC	HFO	R744	HC+HFO+R744
					-48.3631	R125	R744	0.68	0.32	HFC	R744	HFC+R744		61.8665	R1270	R152a	R125	0.195	0.755	0.05	HO	HFC	HFC	HO+HFC+HFC
					-48.4215	R227ea	R744	0.6	0.4	HFC	R744	HFC+R744		61.8661	R290	R1270	R125	0.565	0.025	0.41	HC	HO	HFC	HC+HO+HFC
					-50.1966	R227ea	R744	0.56	0.44	HFC	R744	HFC+R744		61.8636	R600a	R1132a	R744	0.145	0.805	0.05	HC	HFO	R744	HC+HFO+R744
					-50.4513	R125	R744	0.64	0.36	HFC	R744	HFC+R744		61.8635	R290	R134a	R125	0.58	0.05	0.37	HC	HFC	HFC	HC+HFC+HFC
					-52.2426	R227ea	R744	0.52	0.48	HFC	R744	HFC+R744		61.8595	R290	R1132a	R125	0.51	0.155	0.335	HC	HFO	HFC	HC+HFO+HFC
					-52.814	R125	R744	0.6	0.4	HFC	R744	HFC+R744		61.8499	R290	R1132a	R125	0.515	0.145	0.34	HC	HFO	HFC	HC+HFO+HFC
					-54.6218	R227ea	R744	0.48	0.52	HFC	R744	HFC+R744		61.8436	R290	R1270	R125	0.56	0.03	0.41	HC	HO	HFC	HC+HO+HFC
					-55.5022	R125	R744	0.56	0.44	HFC	R744	HFC+R744		61.8405	R600a	R152a	R134a	0.175	0.7	0.125	HC	HFC	HFC	HC+HFC+HFC
					-56.6038	R134a	R744	0.28	0.72	HFC	R744	HFC+R744		61.8393	R290	R152a	R1234yf	0.2	0.67	0.13	HC	HFC	HFO	HC+HFC+HFO
					-57.4146	R227ea	R744	0.44	0.56	HFC	R744	HFC+R744		61.834	R290	R1132a	R32	0.2	0.58	0.22	HC	HFO	HFC	HC+HFO+HFC
					-58.5773	R125	R744	0.52	0.48	HFC	R744	HFC+R744		61.8333	R600a	R152a	R125	0.265	0.555	0.18	HC	HFC	HFC	HC+HFC+HFC
					-60.2538	R32	R744	0.28	0.72	HFC	R744	HFC+R744		61.8326	R290	R32	R134a	0.44	0.19	0.37	HC	HFC	HFC	HC+HFC+HFC
					-60.7254	R227ea	R744	0.4	0.6	HFC	R744	HFC+R744		61.8196	R290	R1234yf	R125	0.58	0.035	0.385	HC	HFO	HFC	HC+HFO+HFC
					-62.1133	R125	R744	0.48	0.52	HFC	R744	HFC+R744		61.8185	R600a	R32	R125	0.44	0.235	0.325	HC	HFC	HFC	HC+HFC+HFC
					-64.6901	R227ea	R744	0.36	0.64	HFC	R744	HFC+R744		61.8129	R290	R152a	R134a	0.305	0.45	0.245	HC	HFC	HFC	HC+HFC+HFC
					-66.1974	R125	R744	0.44	0.56	HFC	R744	HFC+R744		61.8105	R290	R600a	R125	0.5	0.08	0.42	HC	HC	HFC	HC+HC+HFC
					-67.9024	R134a	R744	0.24	0.76	HFC	R744	HFC+R744		61.8081	R1270	R1132a	R32	0.25	0.34	0.41	HO	HFO	HFC	HO+HFO+HFC
					-68.9822	R1234yf	R744	0.12	0.88	HFO	R744	HFO+R744		61.806	R600a	R152a	R1234yf	0.145	0.76	0.095	HC	HFC	HFO	HC+HFC+HFO
					-68.9822	R1234ze(E)	R744	0.12	0.88	HFO	R744	HFO+R744		61.7903	R1270	R152a	R1234yf	0.165	0.785	0.05	HO	HFC	HFO	HO+HFC+HFO
					-68.9822	R1234ze(Z)	R744	0.12	0.88	HFO	R744	HFO+R744		61.7872	R1270	R152a	R134a	0.185	0.75	0.065	HO	HFC	HFC	HO+HFC+HFC
					-69.4851	R227ea	R744	0.32	0.68	HFC	R744	HFC+R744		61.7811	R600a	R32	R1234yf	0.295	0.475	0.23	HC	HFC	HFO	HC+HFC+HFO
					-70.9318	R125	R744	0.4	0.6	HFC	R744	HFC+R744		61.7542	R290	R152a	R1132a	0.145	0.375	0.48	HC	HFC	HFO	HC+HFC+HFO
					-75.3369	R227ea	R744	0.28	0.72	HFC	R744	HFC+R744		61.7415	R290	R32	R134a	0.45	0.155	0.395	HC	HFC	HFC	HC+HFC+HFC
					-76.4319	R125	R744	0.36	0.64	HFC	R744	HFC+R744		61.7385	R600a	R152a	R125	0.31	0.46	0.23	HC	HFC	HFC	HC+HFC+HFC
					-81.7888	R32	R744	0.24	0.76	HFC	R744	HFC+R744		61.7331	R600a	R32	R125	0.455	0.195	0.35	HC	HFC	HFC	HC+HFC+HFC
					-82.3855	R134a	R744	0.2	0.8	HFC	R744	HFC+R744		61.7181	R290	R152a	R134a	0.345	0.355	0.3	HC	HFC	HFC	HC+HFC+HFC
					-82.5312	R227ea	R744	0.24	0.76	HFC	R744	HFC+R744		61.7142	R1270	R152a	R1132a	0.145	0.6	0.255	HO	HFC	HFO	HO+HFC+HFO
					-82.8244	R125	R744	0.32	0.68	HFC	R744	HFC+R744		61.7052	R600a	R152a	R1132a	0.115	0.455	0.43	HC	HFC	HFO	HC+HFC+HFO
					-90.2418	R125	R744	0.28	0.72	HFC	R744	HFC+R744		61.703	R1270	R1132a	R32	0.245	0.37	0.385	HO	HFO	HFC	HO+HFO+HFC
					-91.4187	R227ea	R744	0.2	0.8	HFC	R744	HFC+R744		61.699	R290	R1132a	R125	0.405	0.36	0.235	HC	HFO	HFC	HC+HFO+HFC
					-91.9243	R152a	R744	0.12	0.88	HFC	R744	HFC+R744		61.699	R600a	R152a	R134a	0.21	0.605	0.185	HC	HFC	HFC	HC+HFC+HFC
					-99.481	R744	R1243zf	0.92	0.08	R744	HFO	R744+HFO		61.6947	R290	R1132a	R125	0.41	0.35	0.24	HC	HFO	HFC	HC+HFO+HFC
					-102.412	R227ea	R744	0.16	0.84	HFC	R744	HFC+R744		61.6748	R290	R600a	R125	0.355	0.21	0.435	HC	HC	HFC	HC+HC+HFC
					-105.718	R32	R744	0.2	0.8	HFC	R744	HFC+R744		61.6528	R290	R32	R134a	0.46	0.12	0.42	HC	HFC	HFC	HC+HFC+HFC
					-105.853	R1234yf	R744	0.08	0.92	HFO	R744	HFO+R744		61.651	R600a	R32	R125	0.47	0.155	0.375	HC	HFC	HFC	HC+HFC+HFC
					-105.853	R1234ze(E)	R744	0.08	0.92	HFO	R744	HFO+R744		61.6503	R290	R152a	R1234yf	0.225	0.6	0.175	HC	HFC	HFO	HC+HFC+HFO
					-105.853	R1234ze(Z)	R744	0.08	0.92	HFO	R744	HFO+R744		61.6482	R600a	R152a	R125	0.355	0.365	0.28	HC	HFC	HFC	HC+HFC+HFC
					-115.96	R227ea	R744	0.12	0.88	HFC	R744	HFC+R744		61.6441	R290	R134a	R125	0.545	0.235	0.22	HC	HFC	HFC	HC+HFC+HFC
					-129.745	R32	R744	0.16	0.84	HFC	R744	HFC+R744		61.6256	R290	R152a	R134a	0.385	0.26	0.355	HC	HFC	HFC	HC+HFC+HFC
					-143.669	R134a	R744	0.08	0.92	HFC	R744	HFC+R744		61.6195	R290	R1234yf	R125	0.56	0.11	0.33	HC	HFO	HFC	HC+HFO+HFC
					-149.065	R152a	R744	0.08	0.92	HFC	R744	HFC+R744		61.6169	R600a	R152a	R1234yf	0.165	0.695	0.14	HC	HFC	HFO	HC+HFC+HFO
					100	R1270	RE170	0.8141	0.1859	HO	RE170	HO+RE170		61.5951	R1270	R1132a	R32	0.24	0.4	0.36	HO	HFO	HFC	HO+HFO+HFC
					100	R290	R600a	0.9616	0.0384	HC	HC	HC+HC		61.5815	R600a	R152a	R125	0.405	0.26	0.335	HC	HFC	HFC	HC+HFC+HFC
					100	RE170	R600a	0.9025	0.0975	RE170	HC	RE170+HC		61.5721	R600a	R32	R125	0.485	0.115	0.4	HC	HFC	HFC	HC+HFC+HFC
					100	R290	RE170	0.952	0.048	HC	RE170	HC+RE170		61.5667	R290	R32	R134a	0.47	0.085	0.445	HC	HFC	HFC	HC+HFC+HFC
					93.5768	RE170	R152a	0.8515	0.1485	RE170	HFC	RE170+HFC		61.5633	R600a	R152a	R134a	0.245	0.51	0.245	HC	HFC	HFC	HC+HFC+HFC
					62.0459	R1270	R152a	0.135	0.865	HO	HFC	HO+HFC		61.5618	R290	R134a	R125	0.53	0.315	0.155	HC	HFC	HFC	HC+HFC+HFC
					60.2258	R290	R1234yf	0.44	0.56	HC	HFO	HC+HFO		61.5492	R1270	R152a	R134a	0.235	0.635	0.13	HO	HFC	HFC	HO+HFC+HFC
					59.7777	R600a	R1234yf	0.38	0.62	HC	HFO	HC+HFO		61.5483	R1270	R152a	R125	0.29	0.58	0.13	HO	HFC	HFC	HO+HFC+HFC
					2	R1234ze(E)	R227ea	0.9385	0.0615	HFO	HFC	HFO+HFC		61.5474	R290	R600a	R125	0.21	0.34	0.45	HC	HC	HFC	HC+HC+HFC
					1.7	R1234yf	R134a	0.7	0.3	HFO	HFC	HFO+HFC		61.5447	R290	R152a	R134a	0.41	0.2	0.39	HC	HFC	HFC	HC+HFC+HFC
					2.1	R1234yf	R134a	0.74	0.26	HFO	HFC	HFO+HFC		61.5171	R1270	R32	R1234yf	0.35	0.495	0.155	HO	HFC	HFO	HO+HFC+HFO
					82.8833	R170	R41	0.5	0.5	HC	HFC	HC+HFC		61.499	R600a	R152a	R125	0.45	0.165	0.385	HC	HFC	HFC	HC+HFC+HFC
					8.34963	R23	R41	0.5	0.5	HFC	HFC	HFC+HFC		61.4975	R290	R1270	R125	0.385	0.21	0.405	HC	HO	HFC	HC+HO+HFC
					70.8862	R161	R41	0.5	0.5	HFC	HFC	HFC+HFC		61.4961	R600a	R32	R125	0.5	0.075	0.425	HC	HFC	HFC	HC+HFC+HFC
					82.8833	R601	R41	0.5	0.5	HC	HFC	HC+HFC		61.4843	R1270	R1132a	R32	0.235	0.43	0.335	HO	HFO	HFC	HO+HFO+HFC
					82.8833	R601a	R41	0.5	0.5	HC	HFC	HC+HFC		61.4829	R290	R32	R134a	0.48	0.05	0.47	HC	HFC	HFC	HC+HFC+HFC
					67.0601	R170	R32	0.5	0.5	HC	HFC	HC+HFC		61.4787	R290	R134a	R125	0.515	0.395	0.09	HC	HFC	HFC	HC+HFC+HFC
					-7.47354	R23	R32	0.5	0.5	HFC	HFC	HFC+HFC		61.4731	R290	R1270	R125	0.38	0.215	0.405	HC	HO	HFC	HC+HO+HFC
					55.0631	R161	R32	0.5	0.5	HFC	HFC	HFC+HFC		61.4592	R1270	R152a	R125	0.32	0.525	0.155	HO	HFC	HFC	HO+HFC+HFC
					67.0601	R601	R32	0.5	0.5	HC	HFC	HC+HFC		61.4561	R290	R152a	R134a	0.45	0.105	0.445	HC	HFC	HFC	HC+HFC+HFC
					67.0601	R601a	R32	0.5	0.5	HC	HFC	HC+HFC		61.4458	R600a	R1132a	R32	0.16	0.63	0.21	HC	HFO	HFC	HC+HFO+HFC
					76.5313	R170	R152a	0.5	0.5	HC	HFC	HC+HFC		61.4331	R600a	R152a	R134a	0.28	0.415	0.305	HC	HFC	HFC	HC+HFC+HFC
					1.99763	R23	R152a	0.5	0.5	HFC	HFC	HFC+HFC		61.4275	R290	R600a	R125	0.065	0.47	0.465	HC	HC	HFC	HC+HC+HFC
					64.5342	R161	R152a	0.5	0.5	HFC	HFC	HFC+HFC		61.426	R1270	R152a	R1132a	0.15	0.465	0.385	HO	HFC	HFO	HO+HFC+HFO
					76.5313	R601	R152a	0.5	0.5	HC	HFC	HC+HFC		61.4229	R600a	R32	R125	0.515	0.035	0.45	HC	HFC	HFC	HC+HFC+HFC
					76.5313	R601a	R152a	0.5	0.5	HC	HFC	HC+HFC		61.4201	R600a	R152a	R125	0.495	0.07	0.435	HC	HFC	HFC	HC+HFC+HFC
					43.2994	R170	R134a	0.5	0.5	HC	HFC	HC+HFC		61.4079	R1270	R32	R125	0.47	0.315	0.215	HO	HFC	HFC	HO+HFC+HFC
					-31.2343	R23	R134a	0.5	0.5	HFC	HFC	HFC+HFC		61.4062	R290	R1132a	R125	0.31	0.545	0.145	HC	HFO	HFC	HC+HFO+HFC
					31.3023	R161	R134a	0.5	0.5	HFC	HFC	HFC+HFC		61.4031	R290	R1132a	R125	0.305	0.555	0.14	HC	HFO	HFC	HC+HFO+HFC
					43.2994	R601	R134a	0.5	0.5	HC	HFC	HC+HFC		61.3969	R290	R1234yf	R125	0.54	0.185	0.275	HC	HFO	HFC	HC+HFO+HFC
					43.2994	R601a	R134a	0.5	0.5	HC	HFC	HC+HFC		61.3949	R290	R134a	R125	0.5	0.475	0.025	HC	HFC	HFC	HC+HFC+HFC
					30.0801	R170	R125	0.5	0.5	HC	HFC	HC+HFC		61.3868	R600a	R1132a	R125	0.51	0.04	0.45	HC	HFO	HFC	HC+HFO+HFC
					-44.4536	R23	R125	0.5	0.5	HFC	HFC	HFC+HFC		61.3821	R290	R152a	R1132a	0.15	0.23	0.62	HC	HFC	HFO	HC+HFC+HFO
					18.083	R161	R125	0.5	0.5	HFC	HFC	HFC+HFC		61.3801	R290	R152a	R1234yf	0.27	0.475	0.255	HC	HFC	HFO	HC+HFC+HFO
					30.0801	R601	R125	0.5	0.5	HC	HFC	HC+HFC		61.3708	R1270	R1132a	R32	0.23	0.46	0.31	HO	HFO	HFC	HO+HFO+HFC
					30.0801	R601a	R125	0.5	0.5	HC	HFC	HC+HFC		61.3696	R290	R152a	R134a	0.49	0.01	0.5	HC	HFC	HFC	HC+HFC+HFC
					30.7034	R170	R227ea	0.5	0.5	HC	HFC	HC+HFC		61.3677	R1270	R152a	R125	0.35	0.47	0.18	HO	HFC	HFC	HO+HFC+HFC
					-43.8303	R23	R227ea	0.5	0.5	HFC	HFC	HFC+HFC		61.3669	R600a	R1132a	R125	0.48	0.105	0.415	HC	HFO	HFC	HC+HFO+HFC
					18.7064	R161	R227ea	0.5	0.5	HFC	HFC	HFC+HFC		61.3573	R290	R1132a	R134a	0.48	0.035	0.485	HC	HFO	HFC	HC+HFO+HFC
					30.7034	R601	R227ea	0.5	0.5	HC	HFC	HC+HFC		61.3469	R290	R1132a	R134a	0.49	0.01	0.5	HC	HFO	HFC	HC+HFO+HFC
					30.7034	R601a	R227ea	0.5	0.5	HC	HFC	HC+HFC		61.3455	R600a	R1132a	R125	0.425	0.225	0.35	HC	HFO	HFC	HC+HFO+HFC
					52.4196	R170	R1234yf	0.5	0.5	HC	HFO	HC+HFO		61.3367	R290	R32	R1234yf	0.385	0.265	0.35	HC	HFC	HFO	HC+HFC+HFO
					-22.1141	R23	R1234yf	0.5	0.5	HFC	HFO	HFC+HFO		61.3348	R600a	R152a	R134a	0.3	0.36	0.34	HC	HFC	HFC	HC+HFC+HFC
					40.4225	R161	R1234yf	0.5	0.5	HFC	HFO	HFC+HFO		61.3265	R600a	R134a	R744	0.43	0.55	0.02	HC	HFC	R744	HC+HFC+R744
					52.4196	R601	R1234yf	0.5	0.5	HC	HFO	HC+HFO		61.315	R290	R1270	R134a	0.47	0.025	0.505	HC	HO	HFC	HC+HO+HFC
					52.4196	R601a	R1234yf	0.5	0.5	HC	HFO	HC+HFO		61.3115	R600a	R1234yf	R125	0.52	0.035	0.445	HC	HFO	HFC	HC+HFO+HFC
					52.4196	R170	R1234ze(E)	0.5	0.5	HC	HFO	HC+HFO		61.3114	R1270	R152a	R1234yf	0.215	0.65	0.135	HO	HFC	HFO	HO+HFC+HFO
					-22.1141	R23	R1234ze(E)	0.5	0.5	HFC	HFO	HFC+HFO		61.3067	R600a	R1132a	R125	0.395	0.29	0.315	HC	HFO	HFC	HC+HFO+HFC
					40.4225	R161	R1234ze(E)	0.5	0.5	HFC	HFO	HFC+HFO		61.3063	R1270	R152a	R134a	0.285	0.52	0.195	HO	HFC	HFC	HO+HFC+HFC
					52.4196	R601	R1234ze(E)	0.5	0.5	HC	HFO	HC+HFO		61.2946	R600a	R152a	R1132a	0.12	0.275	0.605	HC	HFC	HFO	HC+HFC+HFO
					52.4196	R601a	R1234ze(E)	0.5	0.5	HC	HFO	HC+HFO		61.2919	R290	R1270	R134a	0.465	0.03	0.505	HC	HO	HFC	HC+HO+HFC
					70.0983	R170	R1243zf	0.5	0.5	HC	HFO	HC+HFO		61.2882	R290	R600a	R134a	0.42	0.065	0.515	HC	HC	HFC	HC+HC+HFC
					-4.43537	R23	R1243zf	0.5	0.5	HFC	HFO	HFC+HFO		61.2822	R290	R1132a	R32	0.18	0.705	0.115	HC	HFO	HFC	HC+HFO+HFC
					58.1012	R161	R1243zf	0.5	0.5	HFC	HFO	HFC+HFO		61.2801	R1270	R32	R125	0.485	0.28	0.235	HO	HFC	HFC	HO+HFC+HFC
					70.0983	R601	R1243zf	0.5	0.5	HC	HFO	HC+HFO		61.2467	R290	R600a	R134a	0.38	0.1	0.52	HC	HC	HFC	HC+HC+HFC
					70.0983	R601a	R1243zf	0.5	0.5	HC	HFO	HC+HFO		61.2466	R600a	R1234yf	R125	0.515	0.055	0.43	HC	HFO	HFC	HC+HFO+HFC
					100	R170	R290	0.5	0.5	HC	HC	HC+HC		61.2388	R1270	R1132a	R32	0.225	0.49	0.285	HO	HFO	HFC	HO+HFO+HFC
					25.4663	R23	R290	0.5	0.5	HFC	HC	HFC+HC		61.2305	R600a	R1132a	R125	0.34	0.41	0.25	HC	HFO	HFC	HC+HFO+HFC
					88.0029	R161	R290	0.5	0.5	HFC	HC	HFC+HC		61.2218	R600a	R152a	R1234yf	0.21	0.55	0.24	HC	HFC	HFO	HC+HFC+HFO
					100	R601	R290	0.5	0.5	HC	HC	HC+HC		61.2132	R600a	R152a	R134a	0.335	0.265	0.4	HC	HFC	HFC	HC+HFC+HFC
					100	R601a	R290	0.5	0.5	HC	HC	HC+HC		61.2107	R290	R1234yf	R134a	0.485	0.095	0.42	HC	HFO	HFC	HC+HFO+HFC
					100	R170	R600	0.5	0.5	HC	HC	HC+HC		61.2096	R290	R152a	R1234yf	0.295	0.405	0.3	HC	HFC	HFO	HC+HFC+HFO
					25.4663	R23	R600	0.5	0.5	HFC	HC	HFC+HC		61.206	R290	R600a	R134a	0.34	0.135	0.525	HC	HC	HFC	HC+HC+HFC
					88.0029	R161	R600	0.5	0.5	HFC	HC	HFC+HC		61.1878	R1270	R600a	R125	0.17	0.38	0.45	HO	HC	HFC	HO+HC+HFC
					100	R601	R600	0.5	0.5	HC	HC	HC+HC		61.1853	R290	R1234yf	R125	0.52	0.26	0.22	HC	HFO	HFC	HC+HFO+HFC
					100	R601a	R600	0.5	0.5	HC	HC	HC+HC		61.177	R1270	R152a	R1234yf	0.23	0.61	0.16	HO	HFC	HFO	HO+HFC+HFO
					100	R170	R600a	0.5	0.5	HC	HC	HC+HC		61.1659	R290	R600a	R134a	0.3	0.17	0.53	HC	HC	HFC	HC+HC+HFC
					25.4663	R23	R600a	0.5	0.5	HFC	HC	HFC+HC		61.1558	R1270	R32	R125	0.5	0.245	0.255	HO	HFC	HFC	HO+HFC+HFC
					88.0029	R161	R600a	0.5	0.5	HFC	HC	HFC+HC		61.1468	R1270	R134a	R744	0.505	0.455	0.04	HO	HFC	R744	HO+HFC+R744
					100	R601	R600a	0.5	0.5	HC	HC	HC+HC		61.1451	R600a	R1132a	R32	0.15	0.705	0.145	HC	HFO	HFC	HC+HFO+HFC
					100	R601a	R600a	0.5	0.5	HC	HC	HC+HC		61.1357	R290	R1132a	R32	0.175	0.735	0.09	HC	HFO	HFC	HC+HFO+HFC
					72.6133	R170	R41	0.2	0.8	HC	HFC	HC+HFC		61.1318	R1270	R600a	R125	0.21	0.345	0.445	HO	HC	HFC	HO+HC+HFC
					42.7998	R23	R41	0.2	0.8	HFC	HFC	HFC+HFC		61.1266	R290	R600a	R134a	0.26	0.205	0.535	HC	HC	HFC	HC+HC+HFC
					67.8145	R161	R41	0.2	0.8	HFC	HFC	HFC+HFC		61.1172	R600a	R32	R1234yf	0.32	0.335	0.345	HC	HFC	HFO	HC+HFC+HFO
					72.6133	R601	R41	0.2	0.8	HC	HFC	HC+HFC		61.0988	R600a	R134a	R125	0.475	0.315	0.21	HC	HFC	HFC	HC+HFC+HFC
					72.6133	R601a	R41	0.2	0.8	HC	HFC	HC+HFC		61.0962	R600a	R152a	R134a	0.37	0.17	0.46	HC	HFC	HFC	HC+HFC+HFC
					47.2962	R170	R32	0.2	0.8	HC	HFC	HC+HFC		61.0916	R290	R1234yf	R134a	0.48	0.145	0.375	HC	HFO	HFC	HC+HFO+HFC
					17.4828	R23	R32	0.2	0.8	HFC	HFC	HFC+HFC		61.0879	R290	R600a	R134a	0.22	0.24	0.54	HC	HC	HFC	HC+HC+HFC
					42.4974	R161	R32	0.2	0.8	HFC	HFC	HFC+HFC		61.0847	R600a	R32	R134a	0.41	0.09	0.5	HC	HFC	HFC	HC+HFC+HFC
					47.2962	R601	R32	0.2	0.8	HC	HFC	HC+HFC		61.0792	R600a	R134a	R125	0.47	0.345	0.185	HC	HFC	HFC	HC+HFC+HFC
					47.2962	R601a	R32	0.2	0.8	HC	HFC	HC+HFC		61.0594	R600a	R134a	R125	0.465	0.375	0.16	HC	HFC	HFC	HC+HFC+HFC
					62.4501	R170	R152a	0.2	0.8	HC	HFC	HC+HFC		61.059	R1270	R152a	R134a	0.335	0.405	0.26	HO	HFC	HFC	HO+HFC+HFC
					32.6366	R23	R152a	0.2	0.8	HFC	HFC	HFC+HFC		61.0569	R1270	R152a	R1132a	0.155	0.33	0.515	HO	HFC	HFO	HO+HFC+HFO
					57.6513	R161	R152a	0.2	0.8	HFC	HFC	HFC+HFC		61.0555	R1270	R32	R134a	0.43	0.275	0.295	HO	HFC	HFC	HO+HFC+HFC
					62.4501	R601	R152a	0.2	0.8	HC	HFC	HC+HFC		61.0498	R290	R600a	R134a	0.18	0.275	0.545	HC	HC	HFC	HC+HC+HFC
					62.4501	R601a	R152a	0.2	0.8	HC	HFC	HC+HFC		61.0401	R600a	R152a	R1234yf	0.23	0.485	0.285	HC	HFC	HFO	HC+HFC+HFO
					9.27904	R170	R134a	0.2	0.8	HC	HFC	HC+HFC		61.0396	R600a	R134a	R125	0.46	0.405	0.135	HC	HFC	HFC	HC+HFC+HFC
					-20.5344	R23	R134a	0.2	0.8	HFC	HFC	HFC+HFC		61.0393	R600a	R32	R134a	0.415	0.07	0.515	HC	HFC	HFC	HC+HFC+HFC
					4.48021	R161	R134a	0.2	0.8	HFC	HFC	HFC+HFC		61.0382	R290	R1270	R125	0.2	0.4	0.4	HC	HO	HFC	HC+HO+HFC
					9.27904	R601	R134a	0.2	0.8	HC	HFC	HC+HFC		61.0379	R290	R152a	R1234yf	0.32	0.335	0.345	HC	HFC	HFO	HC+HFC+HFO
					9.27904	R601a	R134a	0.2	0.8	HC	HFC	HC+HFC		61.0348	R1270	R32	R125	0.515	0.21	0.275	HO	HFC	HFC	HO+HFC+HFC
					-11.8718	R170	R125	0.2	0.8	HC	HFC	HC+HFC		61.0327	R1270	R32	R1234yf	0.365	0.425	0.21	HO	HFC	HFO	HO+HFC+HFO
					-41.6853	R23	R125	0.2	0.8	HFC	HFC	HFC+HFC		61.0163	R600a	R1132a	R125	0.255	0.595	0.15	HC	HFO	HFC	HC+HFO+HFC
					-16.6706	R161	R125	0.2	0.8	HFC	HFC	HFC+HFC		61.0146	R290	R1270	R134a	0.325	0.175	0.5	HC	HO	HFC	HC+HO+HFC
					-11.8718	R601	R125	0.2	0.8	HC	HFC	HC+HFC		61.0124	R290	R600a	R134a	0.14	0.31	0.55	HC	HC	HFC	HC+HC+HFC
					-11.8718	R601a	R125	0.2	0.8	HC	HFC	HC+HFC		61.0008	R600a	R1234yf	R125	0.49	0.16	0.35	HC	HFO	HFC	HC+HFO+HFC
					-10.8745	R170	R227ea	0.2	0.8	HC	HFC	HC+HFC		60.9946	R600a	R32	R134a	0.42	0.05	0.53	HC	HFC	HFC	HC+HFC+HFC
					-40.688	R23	R227ea	0.2	0.8	HFC	HFC	HFC+HFC		60.9941	R1270	R152a	R125	0.445	0.295	0.26	HO	HFC	HFC	HO+HFC+HFC
					-15.6733	R161	R227ea	0.2	0.8	HFC	HFC	HFC+HFC		60.99	R290	R1270	R134a	0.32	0.18	0.5	HC	HO	HFC	HC+HO+HFC
					-10.8745	R601	R227ea	0.2	0.8	HC	HFC	HC+HFC		60.9884	R600a	R1132a	R134a	0.34	0.265	0.395	HC	HFO	HFC	HC+HFO+HFC
					-10.8745	R601a	R227ea	0.2	0.8	HC	HFC	HC+HFC		60.9836	R600a	R152a	R134a	0.405	0.075	0.52	HC	HFC	HFC	HC+HFC+HFC
					23.8714	R170	R1234yf	0.2	0.8	HC	HFO	HC+HFO		60.9755	R290	R600a	R134a	0.1	0.345	0.555	HC	HC	HFC	HC+HC+HFC
					-5.94211	R23	R1234yf	0.2	0.8	HFC	HFO	HFC+HFO		60.9645	R600a	R1132a	R134a	0.305	0.365	0.33	HC	HFO	HFC	HC+HFO+HFC
					19.0725	R161	R1234yf	0.2	0.8	HFC	HFO	HFC+HFO		60.9631	R600a	R1132a	R134a	0.345	0.25	0.405	HC	HFO	HFC	HC+HFO+HFC
					23.8714	R601	R1234yf	0.2	0.8	HC	HFO	HC+HFO		60.963	R290	R1234yf	R125	0.5	0.335	0.165	HC	HFO	HFC	HC+HFO+HFC
					23.8714	R601a	R1234yf	0.2	0.8	HC	HFO	HC+HFO		60.9506	R600a	R32	R134a	0.425	0.03	0.545	HC	HFC	HFC	HC+HFC+HFC
					23.8714	R170	R1234ze(E)	0.2	0.8	HC	HFO	HC+HFO		60.9422	R600a	R1132a	R134a	0.27	0.465	0.265	HC	HFO	HFC	HC+HFO+HFC
					-5.94211	R23	R1234ze(E)	0.2	0.8	HFC	HFO	HFC+HFO		60.9393	R290	R600a	R134a	0.06	0.38	0.56	HC	HC	HFC	HC+HC+HFC
					19.0725	R161	R1234ze(E)	0.2	0.8	HFC	HFO	HFC+HFO		60.9378	R290	R152a	R1132a	0.155	0.085	0.76	HC	HFC	HFO	HC+HFC+HFO
					23.8714	R601	R1234ze(E)	0.2	0.8	HC	HFO	HC+HFO		60.9342	R600a	R1132a	R134a	0.38	0.15	0.47	HC	HFO	HFC	HC+HFO+HFC
					23.8714	R601a	R1234ze(E)	0.2	0.8	HC	HFO	HC+HFO		60.9189	R290	R1234yf	R134a	0.47	0.25	0.28	HC	HFO	HFC	HC+HFO+HFC
					52.1573	R170	R1243zf	0.2	0.8	HC	HFO	HC+HFO		60.9119	R600a	R1132a	R134a	0.415	0.05	0.535	HC	HFO	HFC	HC+HFO+HFC
					22.3438	R23	R1243zf	0.2	0.8	HFC	HFO	HFC+HFO		60.9109	R290	R1132a	R125	0.205	0.75	0.045	HC	HFO	HFC	HC+HFO+HFC
					47.3585	R161	R1243zf	0.2	0.8	HFC	HFO	HFC+HFO		60.9074	R600a	R32	R134a	0.43	0.01	0.56	HC	HFC	HFC	HC+HFC+HFC
					52.1573	R601	R1243zf	0.2	0.8	HC	HFO	HC+HFO		60.9037	R290	R600a	R134a	0.02	0.415	0.565	HC	HC	HFC	HC+HC+HFC
					52.1573	R601a	R1243zf	0.2	0.8	HC	HFO	HC+HFO		60.8992	R1270	R152a	R125	0.475	0.24	0.285	HO	HFC	HFC	HO+HFC+HFC
					100	R170	R290	0.2	0.8	HC	HC	HC+HC		60.8984	R290	R1132a	R125	0.2	0.76	0.04	HC	HFO	HFC	HC+HFO+HFC
					70.1865	R23	R290	0.2	0.8	HFC	HC	HFC+HC		60.8969	R600a	R152a	R134a	0.425	0.02	0.555	HC	HFC	HFC	HC+HFC+HFC
					95.2012	R161	R290	0.2	0.8	HFC	HC	HFC+HC		60.8943	R1270	R1132a	R744	0.185	0.775	0.04	HO	HFO	R744	HO+HFO+R744
					100	R601	R290	0.2	0.8	HC	HC	HC+HC		60.89	R600a	R32	R1234yf	0.33	0.28	0.39	HC	HFC	HFO	HC+HFC+HFO
					100	R601a	R290	0.2	0.8	HC	HC	HC+HC		60.8655	R290	R152a	R1234yf	0.345	0.265	0.39	HC	HFC	HFO	HC+HFC+HFO
					100	R170	R600	0.2	0.8	HC	HC	HC+HC		60.8629	R600a	R1132a	R134a	0.235	0.565	0.2	HC	HFO	HFC	HC+HFO+HFC
					70.1865	R23	R600	0.2	0.8	HFC	HC	HFC+HC		60.8612	R1270	R600a	R125	0.405	0.175	0.42	HO	HC	HFC	HO+HC+HFC
					95.2012	R161	R600	0.2	0.8	HFC	HC	HFC+HC		60.8512	R600a	R1234yf	R134a	0.43	0.03	0.54	HC	HFO	HFC	HC+HFO+HFC
					100	R601	R600	0.2	0.8	HC	HC	HC+HC		60.8111	R600a	R1132a	R125	0.2	0.715	0.085	HC	HFO	HFC	HC+HFO+HFC
					100	R601a	R600	0.2	0.8	HC	HC	HC+HC		60.8108	R600a	R1132a	R32	0.14	0.78	0.08	HC	HFO	HFC	HC+HFO+HFC
					100	R170	R600a	0.2	0.8	HC	HC	HC+HC		60.8081	R290	R1234yf	R134a	0.465	0.3	0.235	HC	HFO	HFC	HC+HFO+HFC
					70.1865	R23	R600a	0.2	0.8	HFC	HC	HFC+HC		60.8079	R1270	R152a	R134a	0.385	0.29	0.325	HO	HFC	HFC	HO+HFC+HFC
					95.2012	R161	R600a	0.2	0.8	HFC	HC	HFC+HC		60.8023	R1270	R152a	R125	0.505	0.185	0.31	HO	HFC	HFC	HO+HFC+HFC
					100	R601	R600a	0.2	0.8	HC	HC	HC+HC		60.802	R290	R32	R1234yf	0.41	0.145	0.445	HC	HFC	HFO	HC+HFC+HFO
					100	R601a	R600a	0.2	0.8	HC	HC	HC+HC		60.7761	R1270	R600a	R125	0.445	0.14	0.415	HO	HC	HFC	HO+HC+HFC
					93.1533	R170	R41	0.8	0.2	HC	HFC	HC+HFC		60.7756	R600a	R1234yf	R134a	0.425	0.09	0.485	HC	HFO	HFC	HC+HFO+HFC
					-26.1006	R23	R41	0.8	0.2	HFC	HFC	HFC+HFC		60.7675	R600a	R1234yf	R125	0.465	0.265	0.27	HC	HFO	HFC	HC+HFO+HFC
					73.958	R161	R41	0.8	0.2	HFC	HFC	HFC+HFC		60.7643	R600a	R1132a	R134a	0.2	0.665	0.135	HC	HFO	HFC	HC+HFO+HFC
					93.1533	R601	R41	0.8	0.2	HC	HFC	HC+HFC		60.7624	R290	R1132a	R744	0.16	0.835	0.005	HC	HFO	R744	HC+HFO+R744
					93.1533	R601a	R41	0.8	0.2	HC	HFC	HC+HFC		60.7572	R290	R152a	R1234yf	0.365	0.21	0.425	HC	HFC	HFO	HC+HFC+HFO
					86.8241	R170	R32	0.8	0.2	HC	HFC	HC+HFC		60.7562	R600a	R152a	R1132a	0.125	0.1	0.775	HC	HFC	HFO	HC+HFC+HFO
					-32.4298	R23	R32	0.8	0.2	HFC	HFC	HFC+HFC		60.7495	R1270	R32	R134a	0.455	0.19	0.355	HO	HFC	HFC	HO+HFC+HFC
					67.6287	R161	R32	0.8	0.2	HFC	HFC	HFC+HFC		60.7306	R290	R1234yf	R125	0.48	0.41	0.11	HC	HFO	HFC	HC+HFO+HFC
					86.8241	R601	R32	0.8	0.2	HC	HFC	HC+HFC		60.7213	R290	R1234yf	R134a	0.46	0.355	0.185	HC	HFO	HFC	HC+HFO+HFC
					86.8241	R601a	R32	0.8	0.2	HC	HFC	HC+HFC		60.7118	R1270	R152a	R134a	0.4	0.255	0.345	HO	HFC	HFC	HO+HFC+HFC
					90.6125	R170	R152a	0.8	0.2	HC	HFC	HC+HFC		60.6862	R290	R1132a	R32	0.16	0.83	0.01	HC	HFO	HFC	HC+HFO+HFC
					-28.6414	R23	R152a	0.8	0.2	HFC	HFC	HFC+HFC		60.6852	R290	R32	R1234yf	0.415	0.12	0.465	HC	HFC	HFO	HC+HFC+HFO
					71.4172	R161	R152a	0.8	0.2	HFC	HFC	HFC+HFC		60.6729	R1270	R600a	R134a	0.18	0.28	0.54	HO	HC	HFC	HO+HC+HFC
					90.6125	R601	R152a	0.8	0.2	HC	HFC	HC+HFC		60.671	R600a	R152a	R1234yf	0.275	0.34	0.385	HC	HFC	HFO	HC+HFC+HFO
					90.6125	R601a	R152a	0.8	0.2	HC	HFC	HC+HFC		60.6571	R290	R1270	R134a	0.175	0.33	0.495	HC	HO	HFC	HC+HO+HFC
					77.3198	R170	R134a	0.8	0.2	HC	HFC	HC+HFC		60.64	R1270	R152a	R1234yf	0.28	0.475	0.245	HO	HFC	HFO	HO+HFC+HFO
					-41.9341	R23	R134a	0.8	0.2	HFC	HFC	HFC+HFC		60.63	R600a	R1132a	R125	0.17	0.78	0.05	HC	HFO	HFC	HC+HFO+HFC
					58.1244	R161	R134a	0.8	0.2	HFC	HFC	HFC+HFC		60.6299	R290	R1270	R134a	0.17	0.335	0.495	HC	HO	HFC	HC+HO+HFC
					77.3198	R601	R134a	0.8	0.2	HC	HFC	HC+HFC		60.6002	R290	R1234yf	R134a	0.455	0.405	0.14	HC	HFO	HFC	HC+HFO+HFC
					77.3198	R601a	R134a	0.8	0.2	HC	HFC	HC+HFC		60.5993	R1270	R152a	R1132a	0.16	0.195	0.645	HO	HFC	HFO	HO+HFC+HFO
					72.032	R170	R125	0.8	0.2	HC	HFC	HC+HFC		60.5978	R1270	R600a	R134a	0.245	0.225	0.53	HO	HC	HFC	HO+HC+HFC
					-47.2219	R23	R125	0.8	0.2	HFC	HFC	HFC+HFC		60.5841	R600a	R1132a	R134a	0.16	0.78	0.06	HC	HFO	HFC	HC+HFO+HFC
					52.8367	R161	R125	0.8	0.2	HFC	HFC	HFC+HFC		60.5838	R290	R152a	R1234yf	0.39	0.14	0.47	HC	HFC	HFO	HC+HFC+HFO
					72.032	R601	R125	0.8	0.2	HC	HFC	HC+HFC		60.5532	R1270	R152a	R134a	0.435	0.175	0.39	HO	HFC	HFC	HO+HFC+HFC
					72.032	R601a	R125	0.8	0.2	HC	HFC	HC+HFC		60.5194	R290	R600a	R1132a	0.09	0.055	0.855	HC	HC	HFO	HC+HC+HFO
					72.2814	R170	R227ea	0.8	0.2	HC	HFC	HC+HFC		60.5178	R600a	R32	R1234yf	0.345	0.195	0.46	HC	HFC	HFO	HC+HFC+HFO
					-46.9725	R23	R227ea	0.8	0.2	HFC	HFC	HFC+HFC		60.5102	R1270	R600a	R134a	0.31	0.17	0.52	HO	HC	HFC	HO+HC+HFC
					53.086	R161	R227ea	0.8	0.2	HFC	HFC	HFC+HFC		60.4984	R1270	R152a	R1234yf	0.295	0.435	0.27	HO	HFC	HFO	HO+HFC+HFO
					72.2814	R601	R227ea	0.8	0.2	HC	HFC	HC+HFC		60.4929	R600a	R152a	R1234yf	0.295	0.275	0.43	HC	HFC	HFO	HC+HFC+HFO
					72.2814	R601a	R227ea	0.8	0.2	HC	HFC	HC+HFC		60.4923	R290	R1270	R125	0.02	0.585	0.395	HC	HO	HFC	HC+HO+HFC
					80.9678	R170	R1234yf	0.8	0.2	HC	HFO	HC+HFO		60.4766	R600a	R1132a	R32	0.13	0.855	0.015	HC	HFO	HFC	HC+HFO+HFC
					-38.2861	R23	R1234yf	0.8	0.2	HFC	HFO	HFC+HFO		60.4731	R600a	R1234yf	R134a	0.41	0.265	0.325	HC	HFO	HFC	HC+HFO+HFC
					61.7725	R161	R1234yf	0.8	0.2	HFC	HFO	HFC+HFO		60.4677	R290	R1234yf	R125	0.46	0.485	0.055	HC	HFO	HFC	HC+HFO+HFC
					80.9678	R601	R1234yf	0.8	0.2	HC	HFO	HC+HFO		60.4652	R290	R600a	R1132a	0.065	0.075	0.86	HC	HC	HFO	HC+HC+HFO
					80.9678	R601a	R1234yf	0.8	0.2	HC	HFO	HC+HFO		60.4627	R1270	R32	R134a	0.48	0.105	0.415	HO	HFC	HFC	HO+HFC+HFC
					80.9678	R170	R1234ze(E)	0.8	0.2	HC	HFO	HC+HFO		60.4622	R290	R1270	R1132a	0.125	0.035	0.84	HC	HO	HFO	HC+HO+HFO
					-38.2861	R23	R1234ze(E)	0.8	0.2	HFC	HFO	HFC+HFO		60.462	R290	R1270	R125	0.015	0.59	0.395	HC	HO	HFC	HC+HO+HFC
					61.7725	R161	R1234ze(E)	0.8	0.2	HFC	HFO	HFC+HFO		60.4409	R600a	R1234yf	R125	0.435	0.39	0.175	HC	HFO	HFC	HC+HFO+HFC
					80.9678	R601	R1234ze(E)	0.8	0.2	HC	HFO	HC+HFO		60.4369	R1270	R152a	R134a	0.45	0.14	0.41	HO	HFC	HFC	HO+HFC+HFC
					80.9678	R601a	R1234ze(E)	0.8	0.2	HC	HFO	HC+HFO		60.4355	R1270	R152a	R125	0.6	0.01	0.39	HO	HFC	HFC	HO+HFC+HFC
					88.0393	R170	R1243zf	0.8	0.2	HC	HFO	HC+HFO		60.4204	R1270	R1132a	R125	0.595	0.02	0.385	HO	HFO	HFC	HO+HFO+HFC
					-31.2146	R23	R1243zf	0.8	0.2	HFC	HFO	HFC+HFO		60.4203	R290	R1270	R1132a	0.12	0.04	0.84	HC	HO	HFO	HC+HO+HFO
					68.844	R161	R1243zf	0.8	0.2	HFC	HFO	HFC+HFO		60.4088	R1270	R600a	R134a	0.375	0.115	0.51	HO	HC	HFC	HO+HC+HFC
					88.0393	R601	R1243zf	0.8	0.2	HC	HFO	HC+HFO		60.3935	R290	R152a	R1234yf	0.415	0.07	0.515	HC	HFC	HFO	HC+HFC+HFO
					88.0393	R601a	R1243zf	0.8	0.2	HC	HFO	HC+HFO		60.3782	R600a	R1234yf	R134a	0.405	0.325	0.27	HC	HFO	HFC	HC+HFO+HFC
					100	R170	R290	0.8	0.2	HC	HC	HC+HC		60.3749	R1270	R1132a	R125	0.545	0.115	0.34	HO	HFO	HFC	HO+HFO+HFC
					-19.2539	R23	R290	0.8	0.2	HFC	HC	HFC+HC		60.3744	R1270	R134a	R125	0.59	0.08	0.33	HO	HFC	HFC	HO+HFC+HFC
					80.8047	R161	R290	0.8	0.2	HFC	HC	HFC+HC		60.37	R600a	R1132a	R1234yf	0.14	0.83	0.03	HC	HFO	HFO	HC+HFO+HFO
					100	R601	R290	0.8	0.2	HC	HC	HC+HC		60.359	R1270	R1234yf	R125	0.6	0.02	0.38	HO	HFO	HFC	HO+HFO+HFC
					100	R601a	R290	0.8	0.2	HC	HC	HC+HC		60.3543	R1270	R32	R1234yf	0.39	0.31	0.3	HO	HFC	HFO	HO+HFC+HFO
					100	R170	R600	0.8	0.2	HC	HC	HC+HC		60.3541	R1270	R152a	R1234yf	0.31	0.395	0.295	HO	HFC	HFO	HO+HFC+HFO
					-19.2539	R23	R600	0.8	0.2	HFC	HC	HFC+HC		60.3539	R290	R1234yf	R134a	0.445	0.51	0.045	HC	HFO	HFC	HC+HFO+HFC
					80.8047	R161	R600	0.8	0.2	HFC	HC	HFC+HC		60.3487	R1270	R1132a	R125	0.495	0.21	0.295	HO	HFO	HFC	HO+HFO+HFC
					100	R601	R600	0.8	0.2	HC	HC	HC+HC		60.3413	R1270	R600a	R1132a	0.01	0.12	0.87	HO	HC	HFO	HO+HC+HFO
					100	R601a	R600	0.8	0.2	HC	HC	HC+HC		60.3341	R290	R32	R1234yf	0.435	0.025	0.54	HC	HFC	HFO	HC+HFC+HFO
					100	R170	R600a	0.8	0.2	HC	HC	HC+HC		60.3277	R600a	R1132a	R1234yf	0.15	0.795	0.055	HC	HFO	HFO	HC+HFO+HFO
					-19.2539	R23	R600a	0.8	0.2	HFC	HC	HFC+HC		60.3252	R290	R1132a	R1234yf	0.395	0.135	0.47	HC	HFO	HFO	HC+HFO+HFO
					80.8047	R161	R600a	0.8	0.2	HFC	HC	HFC+HC		60.3165	R600a	R152a	R1234yf	0.315	0.21	0.475	HC	HFC	HFO	HC+HFC+HFO
					100	R601	R600a	0.8	0.2	HC	HC	HC+HC		60.315	R1270	R134a	R125	0.565	0.21	0.225	HO	HFC	HFC	HO+HFC+HFC
					100	R601a	R600a	0.8	0.2	HC	HC	HC+HC		60.3144	R290	R1132a	R1234yf	0.4	0.12	0.48	HC	HFO	HFO	HC+HFO+HFO
														60.3064	R1270	R1132a	R125	0.445	0.305	0.25	HO	HFO	HFC	HO+HFO+HFC
														60.3035	R290	R1132a	R1234yf	0.405	0.105	0.49	HC	HFO	HFO	HC+HFO+HFO
														60.293	R600a	R32	R1234yf	0.355	0.14	0.505	HC	HFC	HFO	HC+HFC+HFO
														60.2926	R290	R1132a	R1234yf	0.41	0.09	0.5	HC	HFO	HFO	HC+HFO+HFO
														60.292	R1270	R600a	R134a	0.44	0.06	0.5	HO	HC	HFC	HO+HC+HFC
														60.2835	R1270	R134a	R125	0.56	0.235	0.205	HO	HFC	HFC	HO+HFC+HFC
														60.2816	R290	R1132a	R1234yf	0.415	0.075	0.51	HC	HFO	HFO	HC+HFO+HFO
														60.2813	R1270	R152a	R134a	0.485	0.06	0.455	HO	HFC	HFC	HO+HFC+HFC
														60.2769	R600a	R1234yf	R134a	0.4	0.385	0.215	HC	HFO	HFC	HC+HFO+HFC
														60.2705	R290	R1132a	R1234yf	0.42	0.06	0.52	HC	HFO	HFO	HC+HFO+HFO
														60.2594	R290	R1132a	R1234yf	0.425	0.045	0.53	HC	HFO	HFO	HC+HFO+HFO
														60.2482	R290	R1132a	R1234yf	0.43	0.03	0.54	HC	HFO	HFO	HC+HFO+HFO
														60.237	R290	R1132a	R1234yf	0.435	0.015	0.55	HC	HFO	HFO	HC+HFO+HFO
														60.2349	R1270	R1132a	R125	0.395	0.4	0.205	HO	HFO	HFC	HO+HFO+HFC
														60.2346	R290	R1270	R134a	0.03	0.48	0.49	HC	HO	HFC	HC+HO+HFC
														60.2338	R600a	R1132a	R1234yf	0.195	0.64	0.165	HC	HFO	HFO	HC+HFO+HFO
														60.2208	R1270	R134a	R125	0.535	0.365	0.1	HO	HFC	HFC	HO+HFC+HFC
														60.2054	R290	R1270	R134a	0.025	0.485	0.49	HC	HO	HFC	HC+HO+HFC
														60.1987	R1270	R1234yf	R125	0.585	0.075	0.34	HO	HFO	HFC	HO+HFO+HFC
														60.1933	R1270	R32	R134a	0.505	0.02	0.475	HO	HFC	HFC	HO+HFC+HFC
														60.1925	R600a	R1132a	R1234yf	0.205	0.605	0.19	HC	HFO	HFO	HC+HFO+HFO
														60.1884	R1270	R134a	R125	0.53	0.39	0.08	HO	HFC	HFC	HO+HFC+HFC
														60.1861	R1270	R152a	R134a	0.5	0.025	0.475	HO	HFC	HFC	HO+HFC+HFC
														60.1808	R1270	R1132a	R134a	0.445	0.16	0.395	HO	HFO	HFC	HO+HFO+HFC
														60.1695	R600a	R1234yf	R134a	0.395	0.445	0.16	HC	HFO	HFC	HC+HFO+HFC
														60.1685	R1270	R1132a	R125	0.345	0.495	0.16	HO	HFO	HFC	HO+HFO+HFC
														60.1656	R600a	R1234yf	R125	0.41	0.495	0.095	HC	HFO	HFC	HC+HFO+HFC
														60.1622	R290	R600a	R1234yf	0.365	0.065	0.57	HC	HC	HFO	HC+HC+HFO
														60.1611	R1270	R1132a	R134a	0.48	0.075	0.445	HO	HFO	HFC	HO+HFO+HFC
														60.1523	R1270	R1132a	R134a	0.385	0.305	0.31	HO	HFO	HFC	HO+HFO+HFC
														60.1466	R1270	R600a	R134a	0.505	0.005	0.49	HO	HC	HFC	HO+HC+HFC
														60.1456	R1270	R1132a	R134a	0.42	0.22	0.36	HO	HFO	HFC	HO+HFO+HFC
														60.1328	R600a	R152a	R1234yf	0.34	0.13	0.53	HC	HFC	HFO	HC+HFC+HFO
														60.122	R1270	R1132a	R134a	0.35	0.39	0.26	HO	HFO	HFC	HO+HFO+HFC
														60.1197	R1270	R1234yf	R134a	0.51	0.01	0.48	HO	HFO	HFC	HO+HFO+HFC
														60.1058	R290	R600a	R1234yf	0.33	0.095	0.575	HC	HC	HFO	HC+HC+HFO
														60.1039	R600a	R1132a	R1234yf	0.25	0.45	0.3	HC	HFO	HFO	HC+HFO+HFO
														60.0988	R600a	R32	R1234yf	0.365	0.085	0.55	HC	HFC	HFO	HC+HFC+HFO
														60.0704	R1270	R1132a	R125	0.295	0.59	0.115	HO	HFO	HFC	HO+HFO+HFC
														60.0654	R600a	R1132a	R1234yf	0.26	0.415	0.325	HC	HFO	HFO	HC+HFO+HFO
														60.0563	R600a	R1234yf	R134a	0.39	0.505	0.105	HC	HFO	HFC	HC+HFO+HFC
														60.0544	R1270	R1132a	R134a	0.29	0.535	0.175	HO	HFO	HFC	HO+HFO+HFC
														60.0456	R290	R600a	R1234yf	0.255	0.16	0.585	HC	HC	HFO	HC+HC+HFO
														60.0423	R1270	R152a	R1132a	0.165	0.06	0.775	HO	HFC	HFO	HO+HFC+HFO
														60.0383	R1270	R600a	R1132a	0.095	0.055	0.85	HO	HC	HFO	HO+HC+HFO
														60.0365	R1270	R1234yf	R125	0.57	0.13	0.3	HO	HFO	HFC	HO+HFO+HFC
														60.0268	R600a	R1132a	R1234yf	0.27	0.38	0.35	HC	HFO	HFO	HC+HFO+HFO
														60.0042	R1270	R1234yf	R134a	0.505	0.06	0.435	HO	HFO	HFC	HO+HFO+HFC
														59.9922	R1270	R1132a	R134a	0.255	0.62	0.125	HO	HFO	HFC	HO+HFO+HFC
														59.9914	R290	R600a	R1234yf	0.22	0.19	0.59	HC	HC	HFO	HC+HC+HFO
														59.9792	R600a	R1132a	R1234yf	0.305	0.26	0.435	HC	HFO	HFO	HC+HFO+HFO
														59.9542	R1270	R152a	R1234yf	0.345	0.3	0.355	HO	HFC	HFO	HO+HFC+HFO
														59.9533	R1270	R1132a	R125	0.245	0.685	0.07	HO	HFO	HFC	HO+HFO+HFC
														59.9496	R1270	R32	R1234yf	0.405	0.24	0.355	HO	HFC	HFO	HO+HFC+HFO
														59.9443	R600a	R1132a	R1234yf	0.315	0.225	0.46	HC	HFO	HFO	HC+HFO+HFO
														59.9439	R1270	R1132a	R32	0.175	0.785	0.04	HO	HFO	HFC	HO+HFO+HFC
														59.9434	R600a	R152a	R1234yf	0.36	0.065	0.575	HC	HFC	HFO	HC+HFC+HFO
														59.9398	R290	R1270	R1132a	0.035	0.13	0.835	HC	HO	HFO	HC+HO+HFO
														59.9343	R290	R600a	R1234yf	0.145	0.255	0.6	HC	HC	HFO	HC+HC+HFO
														59.9103	R1270	R1132a	R134a	0.22	0.705	0.075	HO	HFO	HFC	HO+HFO+HFC
														59.9094	R600a	R1132a	R1234yf	0.325	0.19	0.485	HC	HFO	HFO	HC+HFO+HFO
														59.8846	R1270	R1234yf	R134a	0.5	0.11	0.39	HO	HFO	HFC	HO+HFO+HFC
														59.8822	R290	R600a	R1234yf	0.11	0.285	0.605	HC	HC	HFO	HC+HC+HFO
														59.8567	R600a	R1234yf	R125	0.385	0.6	0.015	HC	HFO	HFC	HC+HFO+HFC
														59.8511	R290	R1270	R1234yf	0.31	0.135	0.555	HC	HO	HFO	HC+HO+HFO
														59.8471	R600a	R1132a	R1234yf	0.36	0.07	0.57	HC	HFO	HFO	HC+HFO+HFO
														59.8398	R1270	R1132a	R125	0.195	0.78	0.025	HO	HFO	HFC	HO+HFO+HFC
														59.8296	R1270	R1132a	R134a	0.195	0.765	0.04	HO	HFO	HFC	HO+HFO+HFC
														59.828	R290	R600a	R1234yf	0.035	0.35	0.615	HC	HC	HFO	HC+HC+HFO
														59.8224	R290	R1270	R1234yf	0.305	0.14	0.555	HC	HO	HFO	HC+HO+HFO
														59.8155	R1270	R1132a	R32	0.17	0.815	0.015	HO	HFO	HFC	HO+HFO+HFC
														59.8123	R600a	R1132a	R1234yf	0.37	0.035	0.595	HC	HFO	HFO	HC+HFO+HFO
														59.8024	R1270	R152a	R1234yf	0.36	0.26	0.38	HO	HFC	HFO	HO+HFC+HFO
														59.7611	R1270	R1234yf	R134a	0.495	0.16	0.345	HO	HFO	HFC	HO+HFO+HFC
														59.725	R1270	R600a	R1234yf	0.03	0.355	0.615	HO	HC	HFO	HO+HC+HFO
														59.6982	R1270	R1132a	R1234yf	0.175	0.81	0.015	HO	HFO	HFO	HO+HFO+HFO
														59.6341	R1270	R1234yf	R134a	0.49	0.21	0.3	HO	HFO	HFC	HO+HFO+HFC
														59.6316	R1270	R152a	R1234yf	0.375	0.22	0.405	HO	HFC	HFO	HO+HFC+HFO
														59.5643	R1270	R32	R1234yf	0.42	0.17	0.41	HO	HFC	HFO	HO+HFC+HFO
														59.5353	R1270	R1132a	R1234yf	0.215	0.695	0.09	HO	HFO	HFO	HO+HFO+HFO
														59.4838	R1270	R1234yf	R134a	0.485	0.26	0.255	HO	HFO	HFC	HO+HFO+HFC
														59.4299	R1270	R1234yf	R744	0.455	0.515	0.03	HO	HFO	R744	HO+HFO+R744
														59.4059	R290	R1270	R1234yf	0.18	0.27	0.55	HC	HO	HFO	HC+HO+HFO
														59.3837	R1270	R1132a	R1234yf	0.255	0.58	0.165	HO	HFO	HFO	HO+HFO+HFO
														59.3806	R1270	R1234yf	R125	0.515	0.33	0.155	HO	HFO	HFC	HO+HFO+HFC
														59.3755	R290	R1270	R1234yf	0.175	0.275	0.55	HC	HO	HFO	HC+HO+HFO
														59.3556	R1270	R1234yf	R134a	0.48	0.31	0.21	HO	HFO	HFC	HO+HFO+HFC
														59.2274	R1270	R1132a	R1234yf	0.295	0.465	0.24	HO	HFO	HFO	HO+HFO+HFO
														59.2243	R1270	R1234yf	R134a	0.475	0.36	0.165	HO	HFO	HFC	HO+HFO+HFC
														59.2157	R1270	R1234yf	R125	0.5	0.385	0.115	HO	HFO	HFC	HO+HFO+HFC
														59.1972	R1270	R32	R1234yf	0.435	0.1	0.465	HO	HFC	HFO	HO+HFC+HFO
														59.0982	R1270	R1132a	R1234yf	0.335	0.35	0.315	HO	HFO	HFO	HO+HFO+HFO
														59.0901	R1270	R1234yf	R134a	0.47	0.41	0.12	HO	HFO	HFC	HO+HFO+HFC
														59.0691	R1270	R152a	R1234yf	0.425	0.085	0.49	HO	HFC	HFO	HO+HFC+HFO
														59.0494	R1270	R1234yf	R125	0.485	0.44	0.075	HO	HFO	HFC	HO+HFO+HFC
														58.9965	R1270	R32	R1234yf	0.445	0.055	0.5	HO	HFC	HFO	HO+HFC+HFO
														58.9625	R1270	R1132a	R1234yf	0.375	0.235	0.39	HO	HFO	HFO	HO+HFO+HFO
														58.9532	R1270	R1234yf	R134a	0.465	0.46	0.075	HO	HFO	HFC	HO+HFO+HFC
														58.9356	R290	R1270	R1234yf	0.05	0.405	0.545	HC	HO	HFO	HC+HO+HFO
														58.9124	R1270	R152a	R1234yf	0.44	0.045	0.515	HO	HFC	HFO	HO+HFC+HFO
														58.9026	R290	R1270	R1234yf	0.045	0.41	0.545	HC	HO	HFO	HC+HO+HFO
														58.8818	R1270	R1234yf	R125	0.47	0.495	0.035	HO	HFO	HFC	HO+HFO+HFC
														58.8695	R290	R1270	R1234yf	0.04	0.415	0.545	HC	HO	HFO	HC+HO+HFO
														58.8313	R1270	R1132a	R1234yf	0.415	0.12	0.465	HO	HFO	HFO	HO+HFO+HFO
														58.8137	R1270	R1234yf	R134a	0.46	0.51	0.03	HO	HFO	HFC	HO+HFO+HFC
														58.7541	R1270	R152a	R1234yf	0.455	0.005	0.54	HO	HFC	HFO	HO+HFC+HFO
														42.8627	R32	R290	R1234yf	0.3346	0.1485	0.5168	HFC	HC	HFO	HFC+HC+HFO

## Sheet: External Validation DataBase
	Quaternaries
	pi	i1	i2	i3	i4	x1	x2	x3	x4	F1	F2	F3	F4	F1+F2+F3
	22.0699	R134a	R227ea	R744	R1243zf	0.04	0.12	0.04	0.8	HFC	HFC	R744	HFO	HFC+HFC+R744+HFO
	-0.281093	R134a	R227ea	R744	R1243zf	0.48	0.12	0.04	0.36	HFC	HFC	R744	HFO	HFC+HFC+R744+HFO
	11.2239	R134a	R125	R744	R1243zf	0.2	0.16	0.04	0.6	HFC	HFC	R744	HFO	HFC+HFC+R744+HFO
	2.56052	R134a	R125	R744	R1243zf	0.56	0.04	0.08	0.32	HFC	HFC	R744	HFO	HFC+HFC+R744+HFO
	8.0162	R134a	R32	R744	R1243zf	0.28	0.56	0.08	0.08	HFC	HFC	R744	HFO	HFC+HFC+R744+HFO
	10.0975	R134a	R32	R744	R1243zf	0.44	0.16	0.04	0.36	HFC	HFC	R744	HFO	HFC+HFC+R744+HFO
	-2.59563	R134a	R32	R744	R1243zf	0.6	0.32	0.04	0.04	HFC	HFC	R744	HFO	HFC+HFC+R744+HFO
	16.433	R134a	R152a	R744	R1243zf	0.4	0.04	0.08	0.48	HFC	HFC	R744	HFO	HFC+HFC+R744+HFO
	6.62374	R134a	R152a	R744	R1243zf	0.6	0.16	0.08	0.16	HFC	HFC	R744	HFO	HFC+HFC+R744+HFO
	-4.63729	R134a	R152a	R744	R1243zf	0.84	0.08	0.04	0.04	HFC	HFC	R744	HFO	HFC+HFC+R744+HFO
	12.6086	R134a	R1234yf	R744	R1243zf	0.08	0.52	0.04	0.36	HFC	HFO	R744	HFO	HFC+HFO+R744+HFO
	21.6588	R134a	R1234yf	R744	R1243zf	0.16	0.24	0.04	0.56	HFC	HFO	R744	HFO	HFC+HFO+R744+HFO
	5.88238	R134a	R1234yf	R744	R1243zf	0.2	0.6	0.04	0.16	HFC	HFO	R744	HFO	HFC+HFO+R744+HFO
	11.3382	R134a	R1234yf	R744	R1243zf	0.28	0.28	0.04	0.4	HFC	HFO	R744	HFO	HFC+HFO+R744+HFO
	14.89	R134a	R1234yf	R744	R1243zf	0.36	0.08	0.04	0.52	HFC	HFO	R744	HFO	HFC+HFO+R744+HFO
	11.7867	R134a	R1234yf	R744	R1243zf	0.44	0.04	0.04	0.48	HFC	HFO	R744	HFO	HFC+HFO+R744+HFO
	4.54383	R134a	R1234yf	R744	R1243zf	0.52	0.16	0.04	0.28	HFC	HFO	R744	HFO	HFC+HFO+R744+HFO
	-1.17348	R134a	R1234yf	R744	R1243zf	0.64	0.12	0.08	0.16	HFC	HFO	R744	HFO	HFC+HFO+R744+HFO
	5.42009	R134a	R1234yf	R744	R41	0.16	0.72	0.04	0.08	HFC	HFO	R744	HFC	HFC+HFO+R744+HFC
	4.91307	R134a	R1234ze(E)	R744	R1243zf	0.04	0.88	0.04	0.04	HFC	HFO	R744	HFO	HFC+HFO+R744+HFO
	23.8632	R134a	R1234ze(E)	R744	R1243zf	0.2	0.16	0.04	0.6	HFC	HFO	R744	HFO	HFC+HFO+R744+HFO
	4.92537	R134a	R1234ze(E)	R744	R1243zf	0.28	0.52	0.04	0.16	HFC	HFO	R744	HFO	HFC+HFO+R744+HFO
	9.60645	R134a	R1234ze(E)	R744	R1243zf	0.4	0.16	0.04	0.4	HFC	HFO	R744	HFO	HFC+HFO+R744+HFO
	6.67184	R134a	R1234ze(E)	R744	R1243zf	0.52	0.08	0.04	0.36	HFC	HFO	R744	HFO	HFC+HFO+R744+HFO
	-2.15087	R134a	R1234ze(E)	R744	R1243zf	0.64	0.16	0.08	0.12	HFC	HFO	R744	HFO	HFC+HFO+R744+HFO
	-5.35433	R134a	R1234ze(E)	R744	R41	0.76	0.16	0.04	0.04	HFC	HFO	R744	HFC	HFC+HFO+R744+HFC
	4.03268	R134a	R744	R1243zf	R41	0.64	0.04	0.28	0.04	HFC	R744	HFO	HFC	HFC+R744+HFO+HFC
	7.45803	R227ea	R32	R744	R41	0.08	0.76	0.12	0.04	HFC	HFC	R744	HFC	HFC+HFC+R744+HFC
	6.43624	R227ea	R1234yf	R744	R1243zf	0.08	0.6	0.04	0.28	HFC	HFO	R744	HFO	HFC+HFO+R744+HFO
	6.21724	R227ea	R1234yf	R744	R1243zf	0.2	0.2	0.04	0.56	HFC	HFO	R744	HFO	HFC+HFO+R744+HFO
	14.5763	R227ea	R1234ze(E)	R744	R1243zf	0.04	0.44	0.04	0.48	HFC	HFO	R744	HFO	HFC+HFO+R744+HFO
	0.354844	R227ea	R1234ze(E)	R744	R1243zf	0.12	0.76	0.04	0.08	HFC	HFO	R744	HFO	HFC+HFO+R744+HFO
	-2.11627	R227ea	R1234ze(E)	R744	R1243zf	0.24	0.48	0.04	0.24	HFC	HFO	R744	HFO	HFC+HFO+R744+HFO
	12.1244	R125	R32	R744	R1243zf	0.16	0.52	0.04	0.28	HFC	HFC	R744	HFO	HFC+HFC+R744+HFO
	11.1337	R125	R152a	R744	R1243zf	0.32	0.16	0.04	0.48	HFC	HFC	R744	HFO	HFC+HFC+R744+HFO
	16.741	R125	R1234yf	R744	R1243zf	0.12	0.24	0.04	0.6	HFC	HFO	R744	HFO	HFC+HFO+R744+HFO
	-0.391494	R125	R1234yf	R744	R1243zf	0.2	0.68	0.04	0.08	HFC	HFO	R744	HFO	HFC+HFO+R744+HFO
	3.16364	R125	R1234yf	R744	R1243zf	0.36	0.08	0.04	0.52	HFC	HFO	R744	HFO	HFC+HFO+R744+HFO
	10.0886	R125	R1234ze(E)	R744	R1243zf	0.08	0.52	0.04	0.36	HFC	HFO	R744	HFO	HFC+HFO+R744+HFO
	9.55242	R125	R1234ze(E)	R744	R1243zf	0.2	0.24	0.04	0.52	HFC	HFO	R744	HFO	HFC+HFO+R744+HFO
	16.1182	R32	R1234yf	R744	R1243zf	0.04	0.52	0.04	0.4	HFC	HFO	R744	HFO	HFC+HFO+R744+HFO
	6.89418	R32	R1234yf	R744	R1243zf	0.16	0.76	0.04	0.04	HFC	HFO	R744	HFO	HFC+HFO+R744+HFO
	12.0543	R32	R1234yf	R744	R1243zf	0.44	0.44	0.04	0.08	HFC	HFO	R744	HFO	HFC+HFO+R744+HFO
	13.2646	R32	R1234yf	R744	R41	0.52	0.4	0.04	0.04	HFC	HFO	R744	HFC	HFC+HFO+R744+HFC
	11.9869	R152a	R1234yf	R744	R1243zf	0.04	0.64	0.08	0.24	HFC	HFO	R744	HFO	HFC+HFO+R744+HFO
	12.6656	R152a	R1234yf	R744	R1243zf	0.12	0.68	0.08	0.12	HFC	HFO	R744	HFO	HFC+HFO+R744+HFO
	12.887	R152a	R1234yf	R744	R41	0.12	0.76	0.04	0.08	HFC	HFO	R744	HFC	HFC+HFO+R744+HFC
	15.0429	R152a	R1234ze(E)	R744	R1243zf	0.16	0.68	0.04	0.12	HFC	HFO	R744	HFO	HFC+HFO+R744+HFO
	21.962	R1234yf	R1234ze(E)	R744	R1243zf	0.12	0.32	0.04	0.52	HFO	HFO	R744	HFO	HFO+HFO+R744+HFO
	16.8803	R1234yf	R1234ze(E)	R744	R1243zf	0.24	0.28	0.04	0.44	HFO	HFO	R744	HFO	HFO+HFO+R744+HFO
	10.0355	R1234yf	R1234ze(E)	R744	R1243zf	0.36	0.36	0.04	0.24	HFO	HFO	R744	HFO	HFO+HFO+R744+HFO
	9.02292	R1234yf	R1234ze(E)	R744	R1243zf	0.48	0.28	0.04	0.2	HFO	HFO	R744	HFO	HFO+HFO+R744+HFO
	9.98428	R1234yf	R1234ze(E)	R744	R1243zf	0.64	0.04	0.08	0.24	HFO	HFO	R744	HFO	HFO+HFO+R744+HFO
	5.77041	R1234yf	R1234ze(E)	R744	R41	0.48	0.44	0.04	0.04	HFO	HFO	R744	HFC	HFO+HFO+R744+HFC
	15.5427	R1234yf	R744	R1243zf	R41	0.6	0.04	0.28	0.08	HFO	R744	HFO	HFC	HFO+R744+HFO+HFC
